# Supplementary material for: 4-Amino-2-phenoxy­pyrimidine
Source: Acta Crystallogr Sect E Struct Rep Online. 2009 Jul 15;65(Pt 8):o1858. doi: 10.1107/S1600536809026580 (PMC2977475; doi:10.1107/S1600536809026580)
Supplement: Supplementary file 1 [file e-65-o1858-sup1.cif]

##############################################################################
###                                                                        ###
###        Electronic paper (Acta Crystallographica Section E)             ###
###                                                                        ###
##############################################################################
#                                                                            #
# This CIF contains the data in a paper accepted for publication in Acta     #
# Crystallographica Section E. It conforms to the requirements of Notes      #
# for Authors for Section E, and has been peer reviewed under the auspices   #
# of the IUCr Commission on Journals.                                        #
#                                                                            #
# Full details of the Crystallographic Information File format               #
# are given in the paper "The Crystallographic Information File (CIF):       #
# a New Standard Archive File for Crystallography" by S. R. Hall, F. H.      #
# Allen and I. D. Brown [Acta Cryst. (1991), A47, 655-685].                  #
#                                                                            #
# The current version of the core CIF dictionary is obtainable from          #
# ftp://ftp.iucr.org/pub/cif_core.dic. The current version number is 2.4.    #
#                                                                            #
# Software is freely available for graphical display of the structure(s) in  #
# this CIF.  For information consult the CIF home page http://www.iucr.org/  #
# cif/home.html                                                              #
#                                                                            #
# This file may be used for bona fide research purposes within the           #
# scientific community so long as proper attribution is given to the journal # 
# article from which it was obtained.                                        #
#                                                                            #
##############################################################################
                                             
data_global
_audit_creation_method     SHELXL-97
_journal_date_recd_electronic     2009-07-07
_journal_date_accepted     2009-07-08
_journal_name_full     'Acta Crystallographica, Section E'
_journal_year     2009
_journal_volume     65
_journal_issue      8
_journal_page_first     o1858
_journal_page_last     o1858
_journal_paper_category     QO
_journal_coeditor_code     BT2994
_publ_contact_author
;
     Dr. Seik Weng Ng
     Department of Chemistry
     University of Malaya
     50603 Kuala Lumpur
     Malaysia
;
_publ_contact_author_email     seikweng@um.edu.my
_publ_contact_author_fax     '03 7967 4193'
_publ_contact_author_phone     '03 7967 6778'
_publ_section_title
;
4-Amino-2-phenoxypyrimidine
;
loop_
    _publ_author_name
    _publ_author_address
    'Shah Bakhtiar, Nasir'
;
     Department of Chemistry
     University of Malaya
     50603 Kuala Lumpur
     Malaysia
;
    'Abdullah, Zanariah'
;
     Department of Chemistry
     University of Malaya
     50603 Kuala Lumpur
     Malaysia
;
    'Ng, Seik Weng'
;
     Department of Chemistry
     University of Malaya
     50603 Kuala Lumpur
     Malaysia
;
_publ_section_synopsis     .
data_I
_audit_creation_method     SHELXL-97
_chemical_name_systematic
;
4-Amino-2-phenoxypyrimidine
;
_chemical_name_common     ?
_chemical_formula_moiety     'C10 H9 N3 O'
_chemical_formula_sum     'C10 H9 N3 O'
_chemical_formula_iupac     'C10 H9 N3 O'
_chemical_formula_weight     187.20
_chemical_melting_point     ?
_symmetry_cell_setting     Monoclinic
_symmetry_space_group_name_H-M     'P 21/n'
_symmetry_space_group_name_Hall     '-P 2yn'
loop_
    _symmetry_equiv_pos_as_xyz
    'x, y, z'
    '-x+1/2, y+1/2, -z+1/2'
    '-x, -y, -z'
    'x-1/2, -y-1/2, z-1/2'
_cell_length_a     8.8443(3)
_cell_length_b     12.1214(3)
_cell_length_c     9.0415(2)
_cell_angle_alpha     90.00
_cell_angle_beta     96.751(2)
_cell_angle_gamma     90.00
_cell_volume     962.58(5)
_cell_formula_units_Z     4
_cell_measurement_reflns_used     2238
_cell_measurement_theta_min     2.3
_cell_measurement_theta_max     27.9
_cell_measurement_temperature     120(2)
_exptl_crystal_description     Block
_exptl_crystal_colour     Colorless
_exptl_crystal_size_max     0.40
_exptl_crystal_size_mid     0.20
_exptl_crystal_size_min     0.10
_exptl_crystal_density_diffrn     1.292
_exptl_crystal_density_meas     ?
_exptl_crystal_density_method     'not measured'
_exptl_crystal_F_000     392
_exptl_absorpt_coefficient_mu     0.088
_exptl_absorpt_correction_type     None
_exptl_absorpt_process_details     ?
_exptl_absorpt_correction_T_min     .
_exptl_absorpt_correction_T_max     .
_diffrn_ambient_temperature     120(2)
_diffrn_radiation_type     MoK\a
_diffrn_radiation_wavelength     0.71073
_diffrn_radiation_source     'fine-focus sealed tube'
_diffrn_radiation_monochromator     graphite
_diffrn_measurement_device_type     'Bruker SMART APEX'
_diffrn_measurement_method     \w
_diffrn_detector_area_resol_mean     ?
_diffrn_reflns_number     6375
_diffrn_reflns_av_R_equivalents     0.0280
_diffrn_reflns_av_sigmaI/netI     0.0340
_diffrn_reflns_theta_min     2.82
_diffrn_reflns_theta_max     27.50
_diffrn_reflns_theta_full     27.50
_diffrn_measured_fraction_theta_max     0.982
_diffrn_measured_fraction_theta_full     0.982
_diffrn_reflns_limit_h_min     -10
_diffrn_reflns_limit_h_max     11
_diffrn_reflns_limit_k_min     -15
_diffrn_reflns_limit_k_max     15
_diffrn_reflns_limit_l_min     -10
_diffrn_reflns_limit_l_max     11
_diffrn_standards_number     0
_diffrn_standards_interval_count     0
_diffrn_standards_interval_time     0
_diffrn_standards_decay_%     0
_reflns_number_total     2178
_reflns_number_gt     1694
_reflns_threshold_expression     I>2\s(I)
_refine_ls_structure_factor_coef     Fsqd
_refine_ls_matrix_type     full
_refine_ls_R_factor_all     0.0700
_refine_ls_R_factor_gt     0.0549
_refine_ls_wR_factor_gt     0.1530
_refine_ls_wR_factor_ref     0.1632
_refine_ls_goodness_of_fit_ref     1.098
_refine_ls_restrained_S_all     1.098
_refine_ls_number_reflns     2178
_refine_ls_number_parameters     136
_refine_ls_number_restraints     2
_refine_ls_hydrogen_treatment     mixed
_refine_ls_weighting_scheme     calc
_refine_ls_weighting_details
         'calc w=1/[\s^2^(Fo^2^)+(0.0791P)^2^+0.3378P] where P=(Fo^2^+2Fc^2^)/3'
_atom_sites_solution_hydrogens     geom
_atom_sites_solution_primary     direct
_atom_sites_solution_secondary     difmap
_refine_ls_shift/su_max     0.001
_refine_ls_shift/su_mean     0.001
_refine_diff_density_max     0.428
_refine_diff_density_min     -0.317
_refine_ls_extinction_method     none
_refine_ls_extinction_coef     ?
loop_
    _atom_type_symbol
    _atom_type_description
    _atom_type_scat_dispersion_real
    _atom_type_scat_dispersion_imag
    _atom_type_scat_source
    'C' 'C' 0.0033 0.0016
                         'International Tables Vol C Tables 4.2.6.8 and 6.1.1.4'
    'H' 'H' 0.0000 0.0000
                         'International Tables Vol C Tables 4.2.6.8 and 6.1.1.4'
    'N' 'N' 0.0061 0.0033
                         'International Tables Vol C Tables 4.2.6.8 and 6.1.1.4'
    'O' 'O' 0.0106 0.0060
                         'International Tables Vol C Tables 4.2.6.8 and 6.1.1.4'
_computing_data_collection     'APEX2 (Bruker, 2008)'
_computing_cell_refinement     'SAINT (Bruker, 2008)'
_computing_data_reduction     'SAINT (Bruker, 2008)'
_computing_structure_solution     'SHELXS97 (Sheldrick, 2008)'
_computing_structure_refinement     'SHELXL97 (Sheldrick, 2008)'
_computing_molecular_graphics     'X-SEED (Barbour, 2001)'
_computing_publication_material     'publCIF (Westrip, 2009)'
loop_
    _atom_site_type_symbol
    _atom_site_label
    _atom_site_fract_x
    _atom_site_fract_y
    _atom_site_fract_z
    _atom_site_U_iso_or_equiv
    _atom_site_adp_type
    _atom_site_calc_flag
    _atom_site_refinement_flags
    _atom_site_occupancy
    _atom_site_disorder_assembly
    _atom_site_disorder_group
    O O1 0.2422(2) 0.48867(12) -0.00659(16) 0.0317(4) Uani d . 1 . .
    N N1 0.2790(2) 0.36872(13) 0.19209(18) 0.0235(4) Uani d . 1 . .
    N N2 0.2591(2) 0.56448(13) 0.21860(17) 0.0213(4) Uani d . 1 . .
    N N3 0.2755(3) 0.64646(15) 0.4479(2) 0.0348(5) Uani d D 1 . .
    H H1 0.252(3) 0.7092(13) 0.402(2) 0.030(7) Uiso d D 1 . .
    H H2 0.284(3) 0.641(2) 0.5458(11) 0.037(7) Uiso d D 1 . .
    C C1 0.2551(3) 0.39941(16) -0.1029(2) 0.0220(5) Uani d . 1 . .
    C C2 0.3964(3) 0.35937(18) -0.1237(2) 0.0264(5) Uani d . 1 . .
    H H2A 0.4857 0.3889 -0.0693 0.032 Uiso calc R 1 . .
    C C3 0.4063(3) 0.27495(19) -0.2257(2) 0.0339(6) Uani d . 1 . .
    H H3 0.5030 0.2460 -0.2410 0.041 Uiso calc R 1 . .
    C C4 0.2763(4) 0.23278(18) -0.3052(2) 0.0369(7) Uani d . 1 . .
    H H4 0.2836 0.1744 -0.3741 0.044 Uiso calc R 1 . .
    C C5 0.1354(3) 0.2756(2) -0.2843(2) 0.0374(6) Uani d . 1 . .
    H H5 0.0461 0.2475 -0.3403 0.045 Uiso calc R 1 . .
    C C6 0.1240(3) 0.35942(19) -0.1819(2) 0.0307(5) Uani d . 1 . .
    H H6 0.0274 0.3887 -0.1665 0.037 Uiso calc R 1 . .
    C C7 0.2617(2) 0.47102(16) 0.1428(2) 0.0197(4) Uani d . 1 . .
    C C8 0.2997(3) 0.36125(17) 0.3429(2) 0.0283(5) Uani d . 1 . .
    H H8 0.3133 0.2900 0.3862 0.034 Uiso calc R 1 . .
    C C9 0.3022(3) 0.44951(17) 0.4354(2) 0.0296(5) Uani d . 1 . .
    H H9 0.3190 0.4413 0.5405 0.036 Uiso calc R 1 . .
    C C10 0.2785(3) 0.55438(16) 0.3677(2) 0.0236(5) Uani d . 1 . .
loop_
    _atom_site_aniso_label
    _atom_site_aniso_U_11
    _atom_site_aniso_U_22
    _atom_site_aniso_U_33
    _atom_site_aniso_U_12
    _atom_site_aniso_U_13
    _atom_site_aniso_U_23
    O1 0.0606(12) 0.0159(7) 0.0178(7) 0.0050(7) 0.0018(7) 0.0013(5)
    N1 0.0341(11) 0.0165(8) 0.0197(8) 0.0014(7) 0.0032(7) 0.0007(6)
    N2 0.0281(10) 0.0149(8) 0.0212(8) 0.0028(7) 0.0038(7) 0.0003(6)
    N3 0.0665(16) 0.0182(9) 0.0204(9) 0.0070(9) 0.0083(9) -0.0008(7)
    C1 0.0351(13) 0.0156(9) 0.0151(9) 0.0006(8) 0.0018(8) 0.0031(7)
    C2 0.0301(12) 0.0255(10) 0.0229(10) -0.0038(9) 0.0005(9) 0.0044(8)
    C3 0.0476(15) 0.0264(11) 0.0310(11) 0.0084(11) 0.0186(11) 0.0062(9)
    C4 0.073(2) 0.0193(10) 0.0198(10) -0.0061(12) 0.0127(11) -0.0026(8)
    C5 0.0511(17) 0.0348(12) 0.0238(11) -0.0161(12) -0.0058(11) 0.0001(9)
    C6 0.0311(13) 0.0319(12) 0.0284(11) 0.0006(10) 0.0013(10) 0.0036(9)
    C7 0.0217(11) 0.0186(9) 0.0185(9) 0.0015(8) 0.0012(8) 0.0019(7)
    C8 0.0455(14) 0.0174(9) 0.0221(10) 0.0044(9) 0.0046(9) 0.0046(7)
    C9 0.0482(15) 0.0216(10) 0.0194(9) 0.0028(10) 0.0057(9) 0.0027(7)
    C10 0.0312(12) 0.0181(9) 0.0223(9) 0.0008(8) 0.0062(9) -0.0007(7)
loop_
    _geom_bond_atom_site_label_1
    _geom_bond_atom_site_label_2
    _geom_bond_site_symmetry_2
    _geom_bond_distance
    _geom_bond_publ_flag
    O1 C7 . 1.359(2) ?
    O1 C1 . 1.402(2) ?
    N1 C7 . 1.320(2) ?
    N1 C8 . 1.357(3) ?
    N2 C7 . 1.326(2) ?
    N2 C10 . 1.344(2) ?
    N3 C10 . 1.333(3) ?
    N3 H1 . 0.880(10) ?
    N3 H2 . 0.882(10) ?
    C1 C2 . 1.375(3) ?
    C1 C6 . 1.376(3) ?
    C2 C3 . 1.387(3) ?
    C2 H2A . 0.9500 ?
    C3 C4 . 1.380(4) ?
    C3 H3 . 0.9500 ?
    C4 C5 . 1.384(4) ?
    C4 H4 . 0.9500 ?
    C5 C6 . 1.386(3) ?
    C5 H5 . 0.9500 ?
    C6 H6 . 0.9500 ?
    C8 C9 . 1.356(3) ?
    C8 H8 . 0.9500 ?
    C9 C10 . 1.416(3) ?
    C9 H9 . 0.9500 ?
loop_
    _geom_angle_atom_site_label_1
    _geom_angle_atom_site_label_2
    _geom_angle_atom_site_label_3
    _geom_angle_site_symmetry_1
    _geom_angle_site_symmetry_3
    _geom_angle
    _geom_angle_publ_flag
    C7 O1 C1 . . 119.07(15) ?
    C7 N1 C8 . . 113.46(17) ?
    C7 N2 C10 . . 115.63(16) ?
    C10 N3 H1 . . 119.1(16) ?
    C10 N3 H2 . . 118.5(18) ?
    H1 N3 H2 . . 122(2) ?
    C2 C1 C6 . . 121.9(2) ?
    C2 C1 O1 . . 120.0(2) ?
    C6 C1 O1 . . 118.0(2) ?
    C1 C2 C3 . . 118.7(2) ?
    C1 C2 H2A . . 120.6 ?
    C3 C2 H2A . . 120.6 ?
    C4 C3 C2 . . 120.4(2) ?
    C4 C3 H3 . . 119.8 ?
    C2 C3 H3 . . 119.8 ?
    C3 C4 C5 . . 119.9(2) ?
    C3 C4 H4 . . 120.0 ?
    C5 C4 H4 . . 120.0 ?
    C4 C5 C6 . . 120.2(2) ?
    C4 C5 H5 . . 119.9 ?
    C6 C5 H5 . . 119.9 ?
    C1 C6 C5 . . 118.8(2) ?
    C1 C6 H6 . . 120.6 ?
    C5 C6 H6 . . 120.6 ?
    N1 C7 N2 . . 129.54(18) ?
    N1 C7 O1 . . 118.65(17) ?
    N2 C7 O1 . . 111.80(16) ?
    C9 C8 N1 . . 123.86(18) ?
    C9 C8 H8 . . 118.1 ?
    N1 C8 H8 . . 118.1 ?
    C8 C9 C10 . . 116.79(18) ?
    C8 C9 H9 . . 121.6 ?
    C10 C9 H9 . . 121.6 ?
    N3 C10 N2 . . 117.46(18) ?
    N3 C10 C9 . . 121.85(18) ?
    N2 C10 C9 . . 120.69(18) ?
loop_
    _geom_torsion_atom_site_label_1
    _geom_torsion_atom_site_label_2
    _geom_torsion_atom_site_label_3
    _geom_torsion_atom_site_label_4
    _geom_torsion_site_symmetry_1
    _geom_torsion_site_symmetry_2
    _geom_torsion_site_symmetry_3
    _geom_torsion_site_symmetry_4
    _geom_torsion
    _geom_torsion_publ_flag
    C7 O1 C1 C2 . . . . -76.8(2) ?
    C7 O1 C1 C6 . . . . 107.6(2) ?
    C6 C1 C2 C3 . . . . -1.1(3) ?
    O1 C1 C2 C3 . . . . -176.53(17) ?
    C1 C2 C3 C4 . . . . 0.4(3) ?
    C2 C3 C4 C5 . . . . 0.7(3) ?
    C3 C4 C5 C6 . . . . -1.2(3) ?
    C2 C1 C6 C5 . . . . 0.6(3) ?
    O1 C1 C6 C5 . . . . 176.15(18) ?
    C4 C5 C6 C1 . . . . 0.5(3) ?
    C8 N1 C7 N2 . . . . -1.3(3) ?
    C8 N1 C7 O1 . . . . 179.1(2) ?
    C10 N2 C7 N1 . . . . 0.8(3) ?
    C10 N2 C7 O1 . . . . -179.63(19) ?
    C1 O1 C7 N1 . . . . -5.8(3) ?
    C1 O1 C7 N2 . . . . 174.56(18) ?
    C7 N1 C8 C9 . . . . 0.2(4) ?
    N1 C8 C9 C10 . . . . 1.3(4) ?
    C7 N2 C10 N3 . . . . -179.5(2) ?
    C7 N2 C10 C9 . . . . 0.9(3) ?
    C8 C9 C10 N3 . . . . 178.6(2) ?
    C8 C9 C10 N2 . . . . -1.8(4) ?
loop_
    _geom_hbond_atom_site_label_D
    _geom_hbond_atom_site_label_H
    _geom_hbond_atom_site_label_A
    _geom_hbond_site_symmetry_A
    _geom_hbond_distance_DH
    _geom_hbond_distance_HA
    _geom_hbond_distance_DA
    _geom_hbond_angle_DHA
    _geom_hbond_publ_flag
    N3 H1 N1 2 0.880(10)
                       2.120(10)
                               2.992(2) 173(2) yes
