# Supplementary material for: 4-Amino-2-phenoxy­pyrimidine
Source: Acta Crystallogr Sect E Struct Rep Online. 2009 Jul 15;65(Pt 8):o1858. doi: 10.1107/S1600536809026580 (PMC2977475; doi:10.1107/S1600536809026580)
Supplement: Supplementary file 2 [file e-65-o1858-Isup2.hkl]

# 
# h,k,l, Fc-squared, Fo-squared, sigma(Fo-squared) and status flag 
# 
data_I
_shelx_title '  P21/n' 
_shelx_refln_list_code          4 
_shelx_F_calc_maximum      130.71 
_exptl_crystal_F_000       392.00 
_reflns_d_resolution_high  0.7696 
 
loop_ 
 _symmetry_equiv_pos_as_xyz 
 'x, y, z' 
 '-x+1/2, y+1/2, -z+1/2' 
 '-x, -y, -z' 
 'x-1/2, -y-1/2, z-1/2' 
 
_cell_length_a     8.8443 
_cell_length_b    12.1214 
_cell_length_c     9.0415 
_cell_angle_alpha  90.000 
_cell_angle_beta   96.751 
_cell_angle_gamma  90.000 
 
_shelx_F_squared_multiplier     1.000 
 
loop_ 
 _refln_index_h 
 _refln_index_k 
 _refln_index_l 
 _refln_F_squared_calc 
 _refln_F_squared_meas 
 _refln_F_squared_sigma 
 _refln_observed_status 
   2   0   0    17085.83    22908.47    412.04 o 
   4   0   0     2127.41     2038.05     37.26 o 
   6   0   0      980.84      954.88     18.54 o 
   8   0   0      329.17      351.07     11.37 o 
   1   1   0      320.09      290.62      4.41 o 
   2   1   0      104.38       96.26      1.84 o 
   3   1   0      723.90      675.34     10.37 o 
   4   1   0     1026.37      694.60     18.40 o 
   5   1   0      485.82      446.50      7.44 o 
   6   1   0       81.87       69.06      4.34 o 
   7   1   0      284.45      261.49      8.24 o 
   8   1   0      113.02      100.03      4.93 o 
   9   1   0       73.50       89.13      3.38 o 
  10   1   0        3.80        6.23      2.69 o 
   0   2   0      173.63      185.77      3.46 o 
   1   2   0     1613.65     1623.21     18.23 o 
   2   2   0     1970.78     1999.91     30.74 o 
   3   2   0      243.79      226.71      3.89 o 
   4   2   0     1331.38     1414.27     21.28 o 
   5   2   0       28.02       36.54      3.43 o 
   6   2   0       95.46       96.93      4.27 o 
   7   2   0       20.65       25.25      1.64 o 
   8   2   0       16.32       17.17      1.69 o 
   9   2   0        1.05        3.90      1.80 o 
  10   2   0       20.60       21.24      3.59 o 
   1   3   0       28.70       27.78      0.61 o 
   2   3   0       16.25       17.20      0.51 o 
   3   3   0        5.90        5.47      0.57 o 
   4   3   0       99.96      106.39      3.07 o 
   5   3   0       15.70       15.22      3.35 o 
   6   3   0        0.33        0.59      1.02 o 
   7   3   0       60.00       61.89      2.12 o 
   8   3   0       46.72       45.25      2.62 o 
   9   3   0        1.82        7.47      1.94 o 
  10   3   0        1.11        0.55      1.89 o 
  11   3   0        8.78       12.46      3.56 o 
   0   4   0      148.29      176.65      3.62 o 
   1   4   0        0.01        0.19      0.28 o 
   2   4   0        7.76       10.63      0.66 o 
   3   4   0      305.09      293.83      6.34 o 
   4   4   0      324.14      386.95     11.54 o 
   5   4   0       15.01       20.40      0.79 o 
   6   4   0        0.96        1.89      1.47 o 
   7   4   0       25.07       30.40      2.96 o 
   8   4   0       15.43       10.13      1.81 o 
   9   4   0        0.07        1.90      1.85 o 
  10   4   0       14.25       11.36      2.33 o 
  11   4   0        2.06        2.77      2.30 o 
   1   5   0       11.06       10.96      0.73 o 
   2   5   0        0.04       -0.52      0.35 o 
   3   5   0      115.46      107.39      2.80 o 
   4   5   0       72.40       78.79      2.69 o 
   5   5   0       84.11       92.38      3.14 o 
   6   5   0       10.12       13.85      1.77 o 
   7   5   0       12.14       11.21      1.95 o 
   8   5   0       12.51       12.82      2.06 o 
   9   5   0       12.21       14.58      3.44 o 
  10   5   0        2.74        2.47      2.00 o 
   0   6   0        0.01       -0.27      0.54 o 
   1   6   0      145.61      143.02      1.98 o 
   2   6   0       18.13       15.24      0.97 o 
   3   6   0       60.16       60.27      2.24 o 
   4   6   0        0.99        2.64      0.98 o 
   5   6   0       22.87       20.71      2.65 o 
   6   6   0        0.75       -0.53      1.25 o 
   7   6   0       14.48       16.87      4.96 o 
   8   6   0       13.80        5.22      1.79 o 
   9   6   0        0.51        1.97      1.78 o 
  10   6   0        4.39        4.43      2.17 o 
   1   7   0        2.98        2.82      0.47 o 
   2   7   0        4.06        4.66      0.57 o 
   3   7   0       31.17       32.02      1.28 o 
   4   7   0        6.46        8.18      1.27 o 
   5   7   0       23.11       27.38      2.28 o 
   6   7   0       13.11       11.33      2.59 o 
   7   7   0        4.37        4.36      1.67 o 
   8   7   0       29.80       30.09      2.77 o 
   9   7   0        1.88       -0.07      1.74 o 
  10   7   0        4.14        3.57      2.12 o 
   0   8   0     1012.31     1118.59     21.31 o 
   1   8   0       59.42       51.37      1.49 o 
   2   8   0       45.25       50.17      1.44 o 
   3   8   0       52.30       48.76      2.27 o 
   4   8   0       19.29       16.39      1.64 o 
   5   8   0        4.38        4.94      1.47 o 
   6   8   0       13.08       12.61      1.94 o 
   7   8   0        0.68        0.09      1.57 o 
   8   8   0       50.42       45.81      3.02 o 
   9   8   0        0.30       -0.06      1.79 o 
   1   9   0        5.52        5.11      0.82 o 
   2   9   0       19.36       20.76      1.18 o 
   3   9   0       86.10       76.38      2.28 o 
   4   9   0      165.50      184.61      5.21 o 
   5   9   0       82.76       89.05      5.23 o 
   6   9   0       28.33       26.23      2.45 o 
   7   9   0       11.41       11.22      2.63 o 
   8   9   0      117.75      113.72      4.63 o 
   9   9   0        8.18        7.89      2.23 o 
   0  10   0      912.45      939.67     15.50 o 
   1  10   0      540.06      523.23      7.89 o 
   2  10   0      139.19      122.04      3.10 o 
   3  10   0       24.24       26.13      1.59 o 
   4  10   0      327.06      355.37      8.54 o 
   6  10   0        1.41       -1.09      1.54 o 
   7  10   0       71.08       68.31      3.57 o 
   8  10   0       69.52       76.91      3.97 o 
   1  11   0       24.24       26.14      1.36 o 
   2  11   0        2.56        2.25      0.97 o 
   3  11   0       42.45       41.04      2.50 o 
   4  11   0       20.87       23.38      2.87 o 
   5  11   0       48.52       53.37      4.49 o 
   6  11   0       16.78       17.30      2.35 o 
   7  11   0      107.16      102.65      4.43 o 
   8  11   0       15.11       13.46      2.53 o 
   0  12   0      195.80      213.32      4.90 o 
   1  12   0      105.33      107.31      3.99 o 
   2  12   0       14.99       21.03      1.58 o 
   3  12   0      498.20      473.66     10.96 o 
   4  12   0       28.54       24.83      7.22 o 
   5  12   0      238.60      240.99     13.11 o 
   6  12   0        0.32        1.29      1.69 o 
   7  12   0       28.11       28.86      4.48 o 
   1  13   0        0.08        0.41      0.81 o 
   2  13   0        6.70        5.18      1.17 o 
   3  13   0        7.54        8.17      1.55 o 
   4  13   0        6.08        8.20      1.60 o 
   5  13   0       10.35       11.90      1.89 o 
   6  13   0        5.92        7.53      2.32 o 
   0  14   0      342.01      378.23      9.32 o 
   1  14   0        8.54       10.52      1.41 o 
   2  14   0       21.69       25.71      1.85 o 
   3  14   0        2.86        4.35      1.31 o 
   4  14   0        9.18        8.16      2.22 o 
   5  14   0       18.15       28.05      4.35 o 
   1  15   0        2.45        2.88      1.80 o 
   2  15   0        0.54       -0.13      1.30 o 
   3  15   0       21.82       28.46      2.52 o 
  -9   0   1        0.41       -1.37      1.76 o 
  -7   0   1        7.56        5.24      1.39 o 
  -5   0   1     1609.29     1623.27     30.08 o 
  -3   0   1     7683.52     8323.57    149.07 o 
  -1   0   1      536.92      507.04     13.43 o 
   1   0   1      285.58      270.10      6.08 o 
   3   0   1     1475.76     1510.15     26.05 o 
   5   0   1        1.87        5.01      1.46 o 
   7   0   1       88.46       96.26      4.71 o 
   9   0   1        1.23        2.64      2.10 o 
  -9   1   1        0.75        1.19      1.40 o 
  -8   1   1      611.95      567.99     38.51 o 
  -7   1   1        7.62        5.89      1.09 o 
  -6   1   1      666.46      645.90      9.19 o 
  -5   1   1      167.15      190.67      8.75 o 
  -4   1   1      996.05      984.80     13.07 o 
  -3   1   1      296.03      267.09      3.87 o 
  -2   1   1      667.91      658.67      8.67 o 
  -1   1   1      483.96      449.67      6.65 o 
   0   1   1      755.95      819.51     10.56 o 
   1   1   1      421.06      390.55      4.19 o 
   2   1   1      163.06      146.72      1.90 o 
   3   1   1       50.18       54.85      0.94 o 
   4   1   1      453.22      489.07      7.94 o 
   5   1   1       12.69        8.75      1.46 o 
   6   1   1        1.55       -0.27      0.83 o 
   7   1   1      165.60      156.90      4.38 o 
   8   1   1       26.15       27.18      2.28 o 
   9   1   1        8.68        6.97      1.79 o 
  10   1   1        3.05        3.57      2.66 o 
 -10   2   1       22.32       21.83      2.57 o 
  -9   2   1       10.12       11.73      2.06 o 
  -8   2   1      460.42      438.65     10.52 o 
  -7   2   1      127.70      130.24      3.14 o 
  -6   2   1      138.30      134.82      3.02 o 
  -5   2   1      100.08       98.34      2.64 o 
  -4   2   1     1366.40     1597.82     29.26 o 
  -3   2   1      164.76      163.49      2.91 o 
  -2   2   1       11.21       10.96      0.60 o 
  -1   2   1     3979.33     4294.92     44.76 o 
   0   2   1     1434.98     1516.27     22.06 o 
   1   2   1     2124.51     2135.56     27.08 o 
   2   2   1      161.48      150.47      2.06 o 
   3   2   1        0.86        0.58      0.52 o 
   4   2   1      192.79      215.93      3.03 o 
   5   2   1       35.19       35.85      1.53 o 
   6   2   1       30.38       28.59      1.74 o 
   7   2   1       60.64       56.71      2.77 o 
   8   2   1       21.42       25.25      2.93 o 
   9   2   1        7.21        4.15      1.35 o 
  10   2   1        0.44        1.58      2.67 o 
  11   2   1        2.29        0.71      2.87 o 
 -11   3   1        0.53       -1.01      3.13 o 
 -10   3   1        2.63       -2.08      1.65 o 
  -9   3   1       31.15       49.61      2.92 o 
  -8   3   1       27.10       28.37      2.36 o 
  -7   3   1      154.69      158.94      3.55 o 
  -6   3   1       16.32       17.06      1.14 o 
  -5   3   1      170.56      175.50      4.55 o 
  -4   3   1       98.79       97.03      2.07 o 
  -3   3   1      213.40      208.93      3.53 o 
  -2   3   1      294.35      257.75      3.65 o 
  -1   3   1     1102.82     1053.91     12.11 o 
   0   3   1      377.96      348.60      5.50 o 
   1   3   1      355.82      316.62      4.42 o 
   2   3   1     1183.76     1097.35     16.07 o 
   3   3   1       87.82       86.72      2.52 o 
   4   3   1      874.41      848.77     12.93 o 
   5   3   1       48.72       49.45      2.14 o 
   6   3   1       37.65       32.90      2.02 o 
   7   3   1       16.10       15.84      1.94 o 
   8   3   1       52.46       48.43      5.68 o 
   9   3   1       12.48       18.63      3.27 o 
  10   3   1       24.84       20.94      3.82 o 
  11   3   1        5.73        5.49      3.32 o 
 -11   4   1        0.09        0.00      2.15 o 
 -10   4   1       12.46       12.44      2.35 o 
  -9   4   1       25.81       37.97      7.43 o 
  -8   4   1        0.02       -0.74      1.46 o 
  -7   4   1       29.94       30.63      2.22 o 
  -6   4   1        3.41        4.40      1.33 o 
  -5   4   1        9.52        8.60      1.37 o 
  -4   4   1      314.88      331.41      5.41 o 
  -3   4   1      127.40      123.47      2.39 o 
  -2   4   1      184.99      182.68      2.44 o 
  -1   4   1      324.46      318.29      3.97 o 
   0   4   1       88.64      105.87      1.92 o 
   1   4   1      310.70      316.30      4.52 o 
   2   4   1      826.10      838.74     12.55 o 
   3   4   1       58.02       64.32      3.03 o 
   4   4   1      677.45      710.91     11.11 o 
   5   4   1        0.64        1.62      0.98 o 
   6   4   1       23.86       26.73      2.04 o 
   7   4   1        7.18        7.26      1.64 o 
   8   4   1        5.78        4.42      1.69 o 
   9   4   1        6.43        2.66      1.90 o 
  10   4   1        0.38        0.99      1.97 o 
 -10   5   1        0.53       -1.26      2.41 o 
  -9   5   1       16.45       20.26      2.49 o 
  -8   5   1       16.00       13.28      2.02 o 
  -7   5   1       57.94       59.64      2.89 o 
  -6   5   1        0.01       -0.76      1.09 o 
  -5   5   1       26.43       29.15      2.46 o 
  -4   5   1       70.40       71.15      1.70 o 
  -3   5   1       29.95       32.28      0.97 o 
  -2   5   1       80.22       77.70      1.37 o 
  -1   5   1      450.61      468.40      5.76 o 
   0   5   1       77.45       86.53      5.05 o 
   1   5   1       60.38       71.25      1.56 o 
   2   5   1      138.51      136.43      2.76 o 
   3   5   1      131.35      126.46      3.41 o 
   4   5   1      426.75      462.54      9.66 o 
   5   5   1      106.58      105.89      3.42 o 
   6   5   1       27.44       31.98      2.28 o 
   7   5   1       36.17       33.25      3.23 o 
   8   5   1       75.62       77.83      3.51 o 
   9   5   1       38.45       76.77      5.22 o 
  10   5   1        0.15        0.87      1.64 o 
 -10   6   1        0.08       -1.16      1.67 o 
  -9   6   1        0.02       -0.55      1.55 o 
  -8   6   1       31.30       26.88      2.55 o 
  -7   6   1        0.53        0.51      1.44 o 
  -6   6   1        1.25        0.05      1.26 o 
  -5   6   1       17.09       17.67      2.52 o 
  -4   6   1        1.02        3.18      0.62 o 
  -3   6   1       30.94       32.12      0.85 o 
  -2   6   1       16.04       14.92      0.91 o 
  -1   6   1       95.35       89.94      1.62 o 
   0   6   1      173.69      192.58      2.82 o 
   1   6   1       49.11       45.28      1.89 o 
   2   6   1      124.54      112.85      4.36 o 
   3   6   1        2.13        3.19      0.97 o 
   4   6   1      172.48      186.10      6.42 o 
   5   6   1        0.60        3.11      1.80 o 
   6   6   1       12.85        9.97      1.72 o 
   7   6   1        1.12       -1.28      1.45 o 
   8   6   1       42.60       19.70      3.16 o 
   9   6   1        0.08       10.27      3.07 o 
  10   6   1        2.43        1.84      1.83 o 
 -10   7   1        1.19        1.37      1.97 o 
  -9   7   1        3.51        0.89      1.74 o 
  -8   7   1       34.39       29.48      2.66 o 
  -7   7   1        6.00        5.01      1.72 o 
  -6   7   1       19.08       17.39      2.00 o 
  -5   7   1        1.08        3.94      1.34 o 
  -4   7   1        6.51        6.41      1.26 o 
  -3   7   1        4.93        5.06      0.51 o 
  -2   7   1       39.31       35.34      0.98 o 
  -1   7   1        9.29        9.51      0.67 o 
   0   7   1      298.37      326.15      4.03 o 
   1   7   1        5.48        6.51      1.02 o 
   2   7   1        1.15        1.31      0.51 o 
   3   7   1       30.76       33.20      1.89 o 
   4   7   1       24.13       20.16      2.12 o 
   5   7   1       19.59       24.55      3.18 o 
   6   7   1        1.12       -1.07      1.31 o 
   7   7   1        0.62        0.31      1.49 o 
   8   7   1       41.48       22.98      3.62 o 
   9   7   1        0.04       -1.42      3.67 o 
  10   7   1        0.30       -2.42      1.64 o 
  -9   8   1       26.27       27.46      2.82 o 
  -8   8   1        0.52        0.69      1.74 o 
  -7   8   1       73.45       61.76      3.19 o 
  -6   8   1        6.62        6.64      1.71 o 
  -5   8   1       13.03       13.90      2.44 o 
  -4   8   1       18.71       19.94      3.87 o 
  -3   8   1        4.80        6.33      0.67 o 
  -2   8   1       38.78       36.40      1.07 o 
  -1   8   1      205.42      205.37      5.38 o 
   0   8   1      224.53      233.59      3.18 o 
   1   8   1       78.50       71.94      1.84 o 
   2   8   1       17.50       18.06      1.87 o 
   3   8   1        4.48        5.03      1.38 o 
   4   8   1      212.92      223.18      5.75 o 
   5   8   1        1.63        2.45      1.36 o 
   6   8   1       14.08       10.43      2.75 o 
   7   8   1       20.62       19.96      2.34 o 
   8   8   1       14.65       12.31      2.21 o 
   9   8   1        4.75       15.79      4.33 o 
  -9   9   1       19.20       20.39      5.20 o 
  -8   9   1       15.52       11.51      2.32 o 
  -7   9   1       89.16       81.91      3.89 o 
  -6   9   1        4.16        1.53      1.53 o 
  -5   9   1      134.45      160.30     21.27 o 
  -4   9   1      161.36      159.26      4.82 o 
  -3   9   1      118.80      115.40      2.93 o 
  -2   9   1      216.99      211.29      3.24 o 
  -1   9   1      183.84      185.01      2.99 o 
   0   9   1      755.93      768.40      8.76 o 
   1   9   1       90.99       98.83      2.04 o 
   2   9   1      266.76      241.87      4.26 o 
   3   9   1        7.72        9.10      2.50 o 
   5   9   1        4.70        7.69      4.07 o 
   6   9   1       51.22       53.61      2.92 o 
   7   9   1       11.56       10.14      2.05 o 
   8   9   1       20.32       22.59      2.33 o 
   9   9   1        0.02        4.53      3.28 o 
  -8  10   1        5.58        5.94      2.95 o 
  -7  10   1       25.32       24.27      4.37 o 
  -6  10   1       14.52       15.06      2.19 o 
  -5  10   1      266.50      259.88     12.68 o 
  -4  10   1      317.28      303.53      7.70 o 
  -3  10   1      434.68      396.89      9.22 o 
  -2  10   1      225.28      219.51      3.85 o 
  -1  10   1      178.51      166.45      2.87 o 
   0  10   1      102.75      107.49      2.04 o 
   1  10   1       87.74       86.40      2.60 o 
   2  10   1      317.29      307.67      5.21 o 
   3  10   1       59.73       56.23      3.02 o 
   4  10   1      346.36      347.40      9.78 o 
   5  10   1        1.35        0.61      1.23 o 
   6  10   1       12.40       16.44      1.94 o 
   7  10   1        6.61        6.31      2.15 o 
   8  10   1       15.33       14.51      2.79 o 
  -8  11   1       24.30       22.85      2.86 o 
  -7  11   1       39.53       35.87      4.99 o 
  -6  11   1       35.30       34.59      2.92 o 
  -5  11   1       70.04       70.16      3.72 o 
  -4  11   1       20.93       23.75      2.33 o 
  -3  11   1       93.06       82.71      3.43 o 
  -2  11   1       35.60       35.37      2.33 o 
  -1  11   1       62.58       62.42      1.70 o 
   0  11   1      206.83      218.91      3.33 o 
   1  11   1       28.52       30.65      1.26 o 
   2  11   1      327.12      311.67      5.44 o 
   3  11   1       17.18       21.41      1.77 o 
   4  11   1      428.23      402.53     10.22 o 
   5  11   1        4.18        4.05      1.40 o 
   6  11   1       52.48       52.67      4.12 o 
   7  11   1        0.45       -1.19      1.80 o 
  -7  12   1        0.00        0.26      1.69 o 
  -6  12   1       26.73       27.83      2.82 o 
  -4  12   1       27.76       29.15      2.64 o 
  -3  12   1      127.75      121.74      5.81 o 
  -2  12   1        1.06        0.22      2.37 o 
  -1  12   1       56.52       57.34      1.99 o 
   0  12   1      128.83      135.84      2.59 o 
   1  12   1       48.49       51.58      1.74 o 
   2  12   1        7.19        7.97      1.06 o 
   3  12   1       59.41       52.87      4.54 o 
   4  12   1       31.41       40.61      3.53 o 
   5  12   1        3.78        6.55      2.87 o 
   6  12   1       16.12       21.82      3.75 o 
   7  12   1        0.63       -0.84      1.87 o 
  -6  13   1        0.57        0.41      1.74 o 
  -5  13   1        0.42        2.12      1.64 o 
  -4  13   1        5.99        6.44      1.85 o 
  -3  13   1        9.01       11.07      1.97 o 
  -2  13   1        0.01       -0.58      1.07 o 
  -1  13   1       12.98       15.97      1.47 o 
   0  13   1        2.71        2.12      0.87 o 
   1  13   1       26.57       27.79      1.56 o 
   2  13   1        0.87        2.42      1.07 o 
   3  13   1       88.68       83.21      3.97 o 
   4  13   1       46.08       50.78      3.29 o 
   5  13   1       23.39       28.61      3.13 o 
   6  13   1        0.02       -0.08      2.04 o 
  -5  14   1       60.14       60.35      3.57 o 
  -4  14   1        9.07        7.72      2.03 o 
  -3  14   1      127.92      124.49      3.91 o 
  -2  14   1        0.43        1.32      1.11 o 
  -1  14   1       10.12       11.02      1.58 o 
   0  14   1        0.50       -0.84      1.04 o 
   1  14   1       14.21       15.42      1.57 o 
   2  14   1       14.88       17.17      2.00 o 
   3  14   1       65.76       62.94      2.97 o 
   4  14   1       34.98       37.37      3.42 o 
   5  14   1        1.59        1.36      1.95 o 
  -3  15   1       17.01       22.20      2.37 o 
  -2  15   1        2.47        1.85      1.22 o 
  -1  15   1       33.76       41.07      3.10 o 
   0  15   1       12.40       16.09      3.77 o 
   1  15   1       42.64       48.87      4.52 o 
   2  15   1       34.88       41.51      3.08 o 
   3  15   1        3.23        4.08      1.65 o 
  -8   0   2      334.43      238.67      9.49 o 
  -6   0   2       59.02       54.80      2.28 o 
  -4   0   2       80.02       81.24      2.39 o 
  -2   0   2      209.62      216.88      6.46 o 
   0   0   2     2297.77     2414.70     35.14 o 
   2   0   2      625.08      563.03     11.08 o 
   4   0   2      258.29      278.78      4.81 o 
   6   0   2        0.07       -0.76      1.00 o 
   8   0   2       49.29       45.97      3.55 o 
  10   0   2        4.44        1.56      2.45 o 
 -10   1   2        3.46        0.76      2.68 o 
  -9   1   2       30.96       74.93      6.55 o 
  -8   1   2      113.78       96.23      6.08 o 
  -7   1   2       23.42       27.36      1.37 o 
  -6   1   2      100.17       89.36      5.04 o 
  -5   1   2       16.41       17.39      1.09 o 
  -4   1   2      446.40      464.29     12.03 o 
  -3   1   2        5.06        4.09      0.58 o 
  -2   1   2      258.87      235.63      4.90 o 
  -1   1   2     1319.99     1285.85     16.49 o 
   0   1   2      100.92      106.74      1.22 o 
   1   1   2      524.42      509.78      6.88 o 
   2   1   2      150.78      140.06      1.97 o 
   3   1   2        5.71        4.87      0.45 o 
   4   1   2      159.42      181.65      2.42 o 
   5   1   2        2.61        2.82      0.52 o 
   6   1   2       98.83       99.25      2.32 o 
   7   1   2       21.54       27.99      2.65 o 
   8   1   2       49.84       53.23      2.28 o 
   9   1   2        1.19        3.23      1.64 o 
  10   1   2        7.98        5.74      1.94 o 
 -11   2   2       49.08       50.84      5.77 o 
 -10   2   2        5.35        6.14      3.43 o 
  -9   2   2        8.75        8.87      3.56 o 
  -8   2   2       16.83        5.56      3.51 o 
  -7   2   2        1.04        2.39      1.24 o 
  -6   2   2        4.66        6.94      0.88 o 
  -5   2   2       42.56       64.69      2.70 o 
  -4   2   2      191.97      211.82      3.33 o 
  -3   2   2       11.82       16.41      0.76 o 
  -2   2   2      207.36      203.54      2.98 o 
  -1   2   2      453.24      429.05      5.74 o 
   0   2   2     4398.15     4792.42     60.28 o 
   1   2   2       62.25       61.19      1.37 o 
   2   2   2       47.41       47.78      0.84 o 
   3   2   2       42.38       46.20      0.92 o 
   4   2   2      109.35      126.44      2.23 o 
   5   2   2        0.03        0.84      0.56 o 
   6   2   2       33.92       38.03      1.26 o 
   7   2   2        0.36        0.97      1.09 o 
   8   2   2        4.29        5.28      1.40 o 
   9   2   2        0.14        5.04      1.69 o 
  10   2   2        2.30        5.10      2.94 o 
 -11   3   2        6.68        3.91      3.39 o 
 -10   3   2        0.03       -2.25      1.54 o 
  -9   3   2       17.15       19.43      3.31 o 
  -8   3   2       45.94       41.41      3.62 o 
  -7   3   2       28.52       30.93      2.25 o 
  -6   3   2        2.22        3.02      0.71 o 
  -5   3   2       11.82       11.46      1.84 o 
  -4   3   2      900.60     1002.89     26.75 o 
  -3   3   2       15.42       10.38      0.87 o 
  -2   3   2      118.25      113.72      1.97 o 
  -1   3   2      965.63      896.44     13.47 o 
   0   3   2     1133.45     1212.69     15.60 o 
   1   3   2      478.68      437.57      5.97 o 
   2   3   2        0.52        0.14      0.32 o 
   3   3   2       13.42       20.69      0.70 o 
   4   3   2       48.72       51.14      1.11 o 
   5   3   2       22.90       20.07      1.16 o 
   6   3   2        1.37        1.12      0.97 o 
   7   3   2       90.32       86.49      2.87 o 
   8   3   2       56.57       54.33      3.89 o 
   9   3   2        0.04        0.29      1.77 o 
  10   3   2        0.15        0.79      2.82 o 
 -11   4   2        1.53        1.32      3.41 o 
 -10   4   2        0.08        0.15      1.67 o 
  -9   4   2       18.13       23.94      2.86 o 
  -8   4   2       14.96       16.95      2.14 o 
  -7   4   2       85.01       89.88      3.44 o 
  -6   4   2       20.07       20.69      1.24 o 
  -5   4   2       47.91       37.99      1.37 o 
  -4   4   2      692.53      745.79     11.36 o 
  -3   4   2      207.96      196.73      3.57 o 
  -2   4   2      135.88      130.10      1.92 o 
  -1   4   2     1667.71     1687.70     21.57 o 
   0   4   2        0.64        0.42      0.41 o 
   1   4   2      896.14      902.21     11.86 o 
   2   4   2      114.62      117.67      2.46 o 
   3   4   2       52.69       50.89      1.39 o 
   4   4   2      374.51      424.10      7.05 o 
   5   4   2       35.29       31.26      1.57 o 
   6   4   2        9.19       12.00      1.21 o 
   7   4   2        7.45       10.37      1.55 o 
   8   4   2       42.90       41.13      3.68 o 
   9   4   2        0.60        4.38      2.65 o 
  10   4   2        0.09       -0.51      2.76 o 
 -10   5   2        5.38        3.83      1.94 o 
  -9   5   2        8.26       13.16      2.11 o 
  -8   5   2       12.55       11.93      1.91 o 
  -7   5   2       19.40       19.43      2.07 o 
  -6   5   2       40.58       35.14      2.65 o 
  -4   5   2      415.66      385.00      8.26 o 
  -3   5   2        9.24        8.22      0.71 o 
  -2   5   2        7.86        9.93      1.22 o 
  -1   5   2      106.36      104.85      1.94 o 
   0   5   2      754.36      786.20      9.38 o 
   1   5   2       40.06       41.66      1.98 o 
   2   5   2       29.87       30.69      1.09 o 
   3   5   2       37.87       47.02      1.40 o 
   4   5   2       69.05       69.73      1.82 o 
   5   5   2       27.83       30.12      1.65 o 
   6   5   2      134.78      122.76      3.37 o 
   7   5   2       13.60       12.79      2.77 o 
   8   5   2       58.41       62.11      2.71 o 
   9   5   2       13.22       14.08      2.10 o 
  10   5   2        0.14        0.55      2.15 o 
 -10   6   2       12.97       12.56      2.57 o 
  -9   6   2        4.98        2.49      2.36 o 
  -8   6   2       13.40       11.10      1.97 o 
  -7   6   2       10.99       10.17      1.82 o 
  -6   6   2       54.74       50.09      2.63 o 
  -5   6   2       76.37       82.43      2.12 o 
  -4   6   2      169.72      172.22      3.40 o 
  -3   6   2      454.54      462.68      5.80 o 
  -2   6   2      298.76      308.36      4.10 o 
  -1   6   2      576.67      599.22      8.11 o 
   0   6   2     1288.03     1450.97     16.91 o 
   1   6   2      716.57      732.14      9.97 o 
   2   6   2      206.51      214.09      3.58 o 
   3   6   2      619.34      615.42      8.75 o 
   4   6   2      207.12      228.19      6.84 o 
   5   6   2       63.48       68.60      2.26 o 
   6   6   2       51.01       45.66      2.39 o 
   7   6   2        2.92        3.15      1.35 o 
   8   6   2       16.68       17.15      2.06 o 
   9   6   2        1.82       -0.64      1.54 o 
  10   6   2        0.02       -2.71      1.98 o 
 -10   7   2        5.31        3.98      2.10 o 
  -9   7   2        0.80        1.14      3.54 o 
  -8   7   2       30.48       18.96      2.34 o 
  -7   7   2        2.54        1.79      1.52 o 
  -6   7   2       13.24       13.22      1.84 o 
  -5   7   2      182.15      176.88      5.05 o 
  -4   7   2       23.64       24.65      1.22 o 
  -3   7   2      226.32      223.41      3.18 o 
  -2   7   2       14.63       19.98      1.12 o 
  -1   7   2       11.53       12.24      0.74 o 
   0   7   2      168.38      208.46      3.11 o 
   1   7   2        0.16       -0.39      0.50 o 
   2   7   2       78.79       89.50      2.03 o 
   3   7   2       34.87       38.16      1.64 o 
   4   7   2      275.19      289.03      7.42 o 
   5   7   2        0.20        0.99      0.91 o 
   6   7   2       70.23       65.95      2.17 o 
   7   7   2        9.06        3.78      1.17 o 
   8   7   2       62.82       58.34      2.80 o 
   9   7   2        0.00        6.80      3.67 o 
  -9   8   2        5.39        1.60      1.85 o 
  -8   8   2       49.63       47.58      3.03 o 
  -7   8   2        4.16        3.68      1.65 o 
  -6   8   2      115.62       98.27      3.81 o 
  -5   8   2        0.56        0.29      1.24 o 
  -4   8   2      206.74      177.82      5.08 o 
  -3   8   2       31.70       30.63      1.21 o 
  -2   8   2       42.11       35.13      1.09 o 
  -1   8   2        1.57        0.24      0.51 o 
   0   8   2        0.38        0.37      0.46 o 
   1   8   2       25.13       21.97      1.12 o 
   2   8   2       22.71       24.15      2.22 o 
   3   8   2      155.22      138.68      2.90 o 
   4   8   2       67.01       72.41      2.14 o 
   5   8   2       37.31       39.13      1.84 o 
   6   8   2        5.34        5.77      2.10 o 
   7   8   2        4.06        1.48      1.84 o 
   8   8   2        9.72        8.50      2.44 o 
   9   8   2       16.63       19.75      3.13 o 
  -9   9   2        6.45        5.45      2.95 o 
  -8   9   2      116.54      106.57      7.51 o 
  -7   9   2        0.07        0.36      2.24 o 
  -6   9   2      176.85      167.30      5.38 o 
  -5   9   2       10.54       11.78      2.93 o 
  -4   9   2      543.25      512.03     11.40 o 
  -3   9   2        0.71       -0.02      0.67 o 
  -2   9   2      192.59      189.65      3.04 o 
  -1   9   2       12.31       11.56      0.88 o 
   0   9   2       32.47       34.28      1.11 o 
   1   9   2        0.02       -0.56      0.59 o 
   2   9   2       80.54       77.79      2.06 o 
   3   9   2        1.98        3.38      0.96 o 
   4   9   2      152.64      156.01      3.37 o 
   5   9   2       13.13       13.72      1.41 o 
   6   9   2        3.32        3.00      1.86 o 
   7   9   2       33.35       35.30      4.42 o 
   8   9   2       12.86       19.80      4.06 o 
  -8  10   2       67.43       67.94      3.78 o 
  -7  10   2        8.35       12.86      2.15 o 
  -6  10   2       86.05       83.20      7.85 o 
  -5  10   2        2.35        2.75      1.44 o 
  -4  10   2      351.62      349.50      8.62 o 
  -3  10   2        0.12        0.03      1.22 o 
  -2  10   2      130.92      118.54      2.66 o 
  -1  10   2      118.36      117.99      2.35 o 
   0  10   2      158.93      160.61      2.63 o 
   1  10   2       29.86       31.31      1.41 o 
   2  10   2        4.83        5.41      0.94 o 
   3  10   2       12.49       14.39      1.27 o 
   4  10   2       28.26       29.62      1.69 o 
   5  10   2        3.70        5.08      1.85 o 
   6  10   2        0.03       -0.51      1.72 o 
   7  10   2       18.95       20.15      6.66 o 
   8  10   2        6.34        6.16      2.44 o 
  -8  11   2       15.13       10.67      2.33 o 
  -7  11   2        9.91       13.05      2.32 o 
  -6  11   2        9.76        9.47      3.35 o 
  -5  11   2        0.81        0.31      2.93 o 
  -4  11   2      441.55      469.07     15.59 o 
  -3  11   2        1.04        0.96      1.31 o 
  -2  11   2        1.38        0.93      0.81 o 
  -1  11   2       68.96       66.01      2.95 o 
   0  11   2        1.33        1.29      0.66 o 
   1  11   2       35.69       37.34      2.10 o 
   2  11   2        1.01        1.34      0.77 o 
   3  11   2       41.74       39.85      2.17 o 
   4  11   2        6.37        9.25      2.15 o 
   5  11   2       12.89       13.99      2.37 o 
   6  11   2        0.37        0.99      1.85 o 
   7  11   2        2.80        2.77      2.12 o 
  -7  12   2        9.16        9.63      2.30 o 
  -6  12   2       14.79       17.35      2.44 o 
  -5  12   2        4.08        1.99      1.61 o 
  -4  12   2       31.77       27.64      8.24 o 
  -3  12   2        0.62        0.99      1.33 o 
  -2  12   2       36.01       37.29      2.11 o 
  -1  12   2       69.09       66.38      2.12 o 
   0  12   2       72.56       75.72      1.85 o 
   1  12   2        8.45        7.89      1.05 o 
   2  12   2        1.11       -0.10      0.82 o 
   3  12   2       23.03       23.06      1.82 o 
   4  12   2       10.84       12.56      2.66 o 
   5  12   2        0.87        1.29      1.65 o 
   6  12   2        5.65        7.92      2.26 o 
  -6  13   2       10.62       10.83      2.30 o 
  -5  13   2       15.72       21.29      5.27 o 
  -4  13   2       45.98       43.01      9.83 o 
  -3  13   2        9.37        9.35      2.12 o 
  -2  13   2        1.89        3.03      1.26 o 
  -1  13   2       17.45       21.65      2.33 o 
   0  13   2       10.35       16.25      1.42 o 
   1  13   2       18.11       20.33      1.40 o 
   2  13   2       13.72       12.46      1.37 o 
   3  13   2        0.88       -0.52      1.26 o 
   4  13   2       29.82       32.71      5.26 o 
   5  13   2        0.26       -1.95      1.66 o 
  -5  14   2        5.45        5.36      1.94 o 
  -4  14   2       35.87       41.51      4.95 o 
  -3  14   2       15.70       12.86      2.12 o 
  -2  14   2        8.07       11.29      2.01 o 
  -1  14   2        0.49        1.37      1.45 o 
   0  14   2       36.10       47.38      2.90 o 
   1  14   2        2.97        1.09      1.10 o 
   2  14   2        6.02        5.58      1.58 o 
   3  14   2       25.05       27.17      2.45 o 
   4  14   2       30.54       39.63      3.59 o 
  -3  15   2       31.06       28.86      2.96 o 
  -2  15   2        6.90        6.78      1.99 o 
  -1  15   2        0.38        1.40      3.47 o 
   0  15   2        3.98        1.49      2.90 o 
   1  15   2        0.26       -1.36      1.26 o 
   2  15   2        0.54        2.91      1.54 o 
  -9   0   3        0.86        1.29      2.35 o 
  -7   0   3        1.12        1.16      1.11 o 
  -5   0   3       73.22       87.83      2.67 o 
  -3   0   3        1.62        4.11      0.78 o 
  -1   0   3      604.96      586.85     10.62 o 
   1   0   3       89.72       94.75      2.44 o 
   3   0   3       58.42       58.30      2.18 o 
   5   0   3       48.52       42.92      1.58 o 
   7   0   3       78.22       74.27      3.07 o 
   9   0   3       37.40       42.06      4.43 o 
 -11   1   3        1.10        4.42      3.55 o 
 -10   1   3        4.75        2.04      3.08 o 
  -9   1   3        4.65       10.15      2.20 o 
  -8   1   3       25.98       24.48      2.40 o 
  -7   1   3       11.51       13.64      1.38 o 
  -6   1   3        2.41        2.92      0.70 o 
  -5   1   3        1.67        1.02      0.56 o 
  -4   1   3      158.82      176.79      2.88 o 
  -3   1   3       59.25       54.39      1.41 o 
  -2   1   3       14.81       15.33      0.79 o 
  -1   1   3        5.95        8.67      1.16 o 
   0   1   3      756.27      809.31      9.29 o 
   1   1   3       66.23       63.53      1.21 o 
   2   1   3       17.31       18.89      1.35 o 
   3   1   3      345.19      352.79      4.15 o 
   4   1   3       37.45       36.94      1.34 o 
   5   1   3        0.23        2.51      1.01 o 
   6   1   3      114.62      113.37      2.17 o 
   7   1   3       47.66       49.12      1.75 o 
   8   1   3       31.10       31.12      2.57 o 
  10   1   3        0.43       -2.17      1.64 o 
 -11   2   3        0.01       -3.02      3.10 o 
 -10   2   3        2.33        5.50      2.98 o 
  -9   2   3        1.08        4.60      2.80 o 
  -8   2   3       21.68       11.76      5.56 o 
  -7   2   3        7.04        9.62      1.75 o 
  -6   2   3        6.23        6.74      0.77 o 
  -5   2   3       42.71       44.34      1.22 o 
  -4   2   3      106.72      112.31      1.80 o 
  -3   2   3       62.76       56.71      1.09 o 
  -2   2   3       81.39       73.60      1.69 o 
  -1   2   3      431.46      426.90      5.87 o 
   0   2   3      359.76      353.24      4.96 o 
   1   2   3       94.27       89.75      2.03 o 
   2   2   3       75.63       75.21      1.40 o 
   3   2   3        2.67        3.13      0.56 o 
   4   2   3      108.92      116.08      1.95 o 
   5   2   3       75.81       78.12      2.48 o 
   6   2   3       62.63       60.55      2.16 o 
   7   2   3       71.95       72.65      2.51 o 
   8   2   3       38.93       31.97      2.78 o 
   9   2   3       17.97       17.95      3.32 o 
  10   2   3        0.19       -1.77      2.56 o 
 -11   3   3        3.58       -0.24      3.30 o 
 -10   3   3        1.46        3.62      2.80 o 
  -9   3   3       30.73       31.28      2.60 o 
  -8   3   3       50.89       50.32      4.97 o 
  -7   3   3       43.16       47.51      1.82 o 
  -6   3   3       68.38       69.20      2.05 o 
  -5   3   3        1.96        1.80      0.70 o 
  -4   3   3       47.26       44.32      1.47 o 
  -3   3   3        7.94       10.63      0.86 o 
  -2   3   3      485.87      506.13      8.09 o 
  -1   3   3      828.16      808.84     10.69 o 
   0   3   3     1840.88     2053.73     26.15 o 
   1   3   3      159.83      162.11      3.73 o 
   2   3   3       12.92       16.54      1.29 o 
   3   3   3       37.19       39.56      1.18 o 
   4   3   3       32.23       30.29      0.92 o 
   5   3   3        7.60       11.50      1.65 o 
   6   3   3       77.61       79.12      2.53 o 
   7   3   3        0.04        0.43      1.14 o 
   8   3   3        3.97        5.36      1.96 o 
   9   3   3        0.30        1.75      2.01 o 
  10   3   3       13.29       12.68      3.45 o 
 -10   4   3        6.75        4.90      2.90 o 
  -9   4   3        0.78        1.32      1.57 o 
  -8   4   3        5.69        4.10      1.54 o 
  -7   4   3        3.04        4.42      1.44 o 
  -6   4   3       56.83       52.32      1.82 o 
  -5   4   3        0.23        0.41      0.67 o 
  -4   4   3      364.31      359.16      6.16 o 
  -3   4   3        3.88        6.88      0.79 o 
  -2   4   3      207.90      206.75      3.18 o 
  -1   4   3      817.18      835.86     11.36 o 
   0   4   3       90.22      106.29      1.72 o 
   1   4   3      165.06      173.27      2.78 o 
   2   4   3       88.76       87.77      1.49 o 
   3   4   3        6.95        6.64      0.51 o 
   4   4   3       22.09       23.09      1.73 o 
   5   4   3       36.16       42.13      3.09 o 
   6   4   3       12.00       15.79      1.30 o 
   7   4   3      102.73       94.16      3.05 o 
   8   4   3        7.09       10.40      2.29 o 
   9   4   3        4.61        7.14      4.56 o 
  10   4   3        2.80        3.57      3.20 o 
 -10   5   3        5.91        3.68      1.99 o 
  -9   5   3       85.22      100.56      4.20 o 
  -8   5   3       73.48       75.36      3.46 o 
  -7   5   3      162.87      153.63      7.11 o 
  -6   5   3       37.77       35.03      1.55 o 
  -5   5   3        0.53        0.39      0.70 o 
  -4   5   3       70.19       70.38      1.94 o 
  -3   5   3        0.00       -0.46      0.51 o 
  -2   5   3      209.98      216.81      3.36 o 
  -1   5   3      216.44      210.72      3.37 o 
   0   5   3      496.75      557.21      6.89 o 
   1   5   3       51.16       50.80      2.09 o 
   2   5   3       49.57       54.10      1.15 o 
   3   5   3      225.38      235.74      3.26 o 
   4   5   3       27.43       29.96      1.60 o 
   5   5   3       20.82       30.69      4.88 o 
   6   5   3        2.34        1.69      1.01 o 
   7   5   3        0.21       -1.50      1.00 o 
   8   5   3        1.86        1.85      1.92 o 
   9   5   3        1.60       11.41      5.43 o 
  10   5   3        0.23       -0.74      2.98 o 
 -10   6   3        6.89        5.76      2.09 o 
  -9   6   3       40.46       44.14      3.02 o 
  -8   6   3       41.35       43.68      2.90 o 
  -7   6   3       50.03       48.39      2.77 o 
  -6   6   3      126.45      122.29      4.15 o 
  -5   6   3      122.95      132.36      4.10 o 
  -4   6   3      205.77      207.82      4.04 o 
  -3   6   3      130.96      124.66      2.46 o 
  -2   6   3      542.10      565.32      7.05 o 
  -1   6   3        2.19        2.12      0.56 o 
   0   6   3     1464.11     1684.27     19.53 o 
   1   6   3       24.29       25.17      0.98 o 
   2   6   3        0.11        1.84      1.36 o 
   3   6   3      113.49      108.45      1.85 o 
   4   6   3      160.50      167.83      3.25 o 
   5   6   3        7.24       10.37      1.80 o 
   6   6   3       16.56       15.73      1.42 o 
   7   6   3        3.54        2.52      1.36 o 
   8   6   3       38.43       34.26      3.26 o 
   9   6   3        1.84        3.03      3.47 o 
 -10   7   3        4.70        6.26      2.23 o 
  -9   7   3        0.00        1.42      2.48 o 
  -8   7   3       40.40       45.32      3.23 o 
  -7   7   3        1.36        1.50      1.43 o 
  -6   7   3        6.86        8.20      1.68 o 
  -5   7   3        9.78        7.44      1.70 o 
  -4   7   3      271.39      270.84      5.05 o 
  -3   7   3        0.93        1.61      0.66 o 
  -2   7   3        0.50        0.57      0.46 o 
  -1   7   3        3.54        4.53      0.67 o 
   0   7   3        5.72        9.87      0.69 o 
   1   7   3        6.65        9.22      1.26 o 
   2   7   3       98.64       91.24      2.55 o 
   3   7   3       18.83       19.56      1.29 o 
   4   7   3       37.29       38.81      1.57 o 
   5   7   3        4.52       10.39      2.47 o 
   6   7   3        0.71        0.11      1.18 o 
   7   7   3        0.94        0.22      1.33 o 
   8   7   3       28.72       36.31      6.02 o 
   9   7   3        0.08        0.87      2.10 o 
  -9   8   3       28.87       36.46      3.61 o 
  -8   8   3       14.88       11.33      2.43 o 
  -7   8   3       25.38       26.65      3.35 o 
  -6   8   3        2.28       -0.16      1.32 o 
  -5   8   3        2.36        1.63      1.83 o 
  -4   8   3       66.03       63.42      1.81 o 
  -3   8   3        0.32        0.61      0.67 o 
  -2   8   3        0.00       -0.09      0.51 o 
  -1   8   3        0.10        0.46      0.61 o 
   0   8   3       27.96       25.88      1.05 o 
   1   8   3        0.87        0.16      0.53 o 
   2   8   3       89.46       87.58      2.39 o 
   3   8   3        0.01       -0.37      0.72 o 
   4   8   3       88.45       92.32      3.07 o 
   5   8   3        0.94        1.89      1.37 o 
   6   8   3        9.19       11.08      2.39 o 
   7   8   3        2.98        1.57      1.91 o 
   8   8   3        5.46        6.66      2.37 o 
   9   8   3        0.07        2.22      3.43 o 
  -9   9   3       15.48       19.03      2.72 o 
  -8   9   3       20.91        9.52      2.22 o 
  -7   9   3       37.79       41.59      3.08 o 
  -6   9   3       27.21       25.67      9.35 o 
  -5   9   3        5.35        6.09      1.64 o 
  -4   9   3      152.38      145.83      4.68 o 
  -3   9   3       12.72       14.71      1.47 o 
  -2   9   3        1.19        1.80      0.76 o 
  -1   9   3        7.64        5.63      0.77 o 
   0   9   3       12.76       16.07      0.99 o 
   1   9   3        3.47        4.37      0.74 o 
   2   9   3       31.70       29.99      1.79 o 
   3   9   3       59.62       58.99      2.39 o 
   4   9   3       65.16       57.94      2.47 o 
   5   9   3        0.15        1.23      1.49 o 
   6   9   3       12.16       11.15      1.74 o 
   7   9   3       22.37       21.66      2.92 o 
   8   9   3       25.54       29.29      3.42 o 
  -8  10   3       15.03       16.70      2.56 o 
  -7  10   3        0.20        1.47      1.64 o 
  -6  10   3        0.48        2.07      1.54 o 
  -5  10   3        4.48        5.55      3.18 o 
  -4  10   3       27.44       28.19      2.39 o 
  -3  10   3       55.21       58.68      3.65 o 
  -2  10   3        2.66        3.75      0.91 o 
  -1  10   3      102.94       93.68      2.04 o 
   0  10   3        4.49        5.76      0.76 o 
   1  10   3      115.46      101.79      2.60 o 
   2  10   3       82.30       73.78      2.61 o 
   3  10   3      123.62      106.81      3.27 o 
   4  10   3       77.46       62.78      2.62 o 
   5  10   3       16.52       15.70      2.22 o 
   6  10   3       20.40       22.49      3.10 o 
   7  10   3        0.01       -0.37      2.77 o 
  -7  11   3        0.93        2.48      1.73 o 
  -6  11   3        4.37        5.73      1.82 o 
  -5  11   3       21.41       20.59      4.45 o 
  -4  11   3        6.53        5.49      1.67 o 
  -3  11   3       24.08       21.78      2.20 o 
  -2  11   3       37.43       37.79      1.67 o 
  -1  11   3       13.22       14.16      1.47 o 
   0  11   3      295.41      296.43      5.89 o 
   1  11   3       18.86       17.87      1.28 o 
   2  11   3       33.24       32.37      2.44 o 
   3  11   3       32.43       27.45      2.32 o 
   4  11   3       28.90       32.25      2.25 o 
   5  11   3       14.34       14.11      2.92 o 
   6  11   3      109.34      107.11      4.83 o 
   7  11   3        3.30        1.26      2.07 o 
  -7  12   3        3.29        3.13      1.98 o 
  -6  12   3        0.05        0.43      1.64 o 
  -5  12   3        1.84        3.70      1.67 o 
  -4  12   3       10.53        8.34      1.84 o 
  -3  12   3        6.53        8.28      3.21 o 
  -2  12   3        2.87        0.66      1.36 o 
  -1  12   3       24.89       23.93      1.74 o 
   0  12   3       28.33       26.63      1.67 o 
   1  12   3       15.38       12.59      1.17 o 
   2  12   3        0.00       -0.59      0.77 o 
   3  12   3        4.79        4.29      1.37 o 
   4  12   3       44.60       47.71      2.49 o 
   5  12   3        3.67        2.88      1.40 o 
   6  12   3        4.79        3.92      2.62 o 
  -6  13   3        0.95       -0.56      2.92 o 
  -5  13   3        1.58        2.22      1.88 o 
  -4  13   3       30.74       38.56      4.53 o 
  -3  13   3        0.28       -0.77      1.35 o 
  -2  13   3        0.73        2.34      1.55 o 
  -1  13   3       19.41       23.01      1.64 o 
   0  13   3        0.00       -0.08      0.98 o 
   1  13   3        3.84        4.71      1.01 o 
   2  13   3       14.18       17.07      1.37 o 
   3  13   3        4.93        4.61      1.12 o 
   4  13   3       21.58       21.42      2.13 o 
   5  13   3        2.44        3.61      2.10 o 
  -4  14   3       30.01       32.04      3.02 o 
  -3  14   3        2.56        2.45      1.71 o 
  -2  14   3        8.24       10.76      2.06 o 
  -1  14   3        2.31        0.27      1.47 o 
   0  14   3        4.80        4.98      1.22 o 
   1  14   3        0.17        0.54      1.22 o 
   2  14   3       25.56       23.11      1.62 o 
   3  14   3        0.78       -0.77      1.48 o 
  -2  15   3        5.81        5.76      2.04 o 
  -1  15   3       22.64       32.19      3.04 o 
   0  15   3       13.07       12.56      2.30 o 
   1  15   3       46.46       51.84      2.37 o 
 -10   0   4       24.23       28.55      4.42 o 
  -8   0   4       47.94       45.93      3.97 o 
  -6   0   4      123.52      122.24      3.50 o 
  -4   0   4      269.05      260.07      5.68 o 
  -2   0   4      135.40      135.74      3.24 o 
   0   0   4       15.48       22.06      1.20 o 
   2   0   4       31.47       30.84      1.55 o 
   4   0   4      120.08      119.81      3.57 o 
   6   0   4       54.03       59.49      2.07 o 
   8   0   4       99.51      100.52      5.56 o 
  10   0   4       47.57       48.66      4.43 o 
 -11   1   4        0.08       -3.24      2.64 o 
 -10   1   4        0.00        0.61      2.67 o 
  -9   1   4        6.83        8.39      2.14 o 
  -8   1   4       51.38       13.90      2.76 o 
  -7   1   4        0.66        0.83      0.97 o 
  -6   1   4        0.91       -0.22      0.64 o 
  -5   1   4       87.98       88.55      2.11 o 
  -4   1   4       38.57       41.41      1.16 o 
  -3   1   4      285.83      287.71      4.95 o 
  -2   1   4        1.87        0.57      0.55 o 
  -1   1   4      431.70      507.01     21.67 o 
   0   1   4       20.52       19.34      0.89 o 
   1   1   4      959.14     1024.03     10.92 o 
   2   1   4      188.71      185.55      2.75 o 
   3   1   4      856.69      888.18     10.59 o 
   4   1   4      204.29      219.49      3.25 o 
   5   1   4      241.86      266.69      3.57 o 
   6   1   4        1.94        4.05      0.76 o 
   7   1   4       80.56       71.81      2.15 o 
   8   1   4        0.96        3.88      1.62 o 
   9   1   4       41.26       33.15      4.33 o 
  10   1   4        5.05        9.95      3.40 o 
 -11   2   4        5.68       -0.66      3.13 o 
 -10   2   4        1.46        1.62      2.83 o 
  -9   2   4       17.59       14.98      3.30 o 
  -8   2   4        4.34        1.84      1.11 o 
  -7   2   4       18.78       17.78      1.58 o 
  -6   2   4        0.79        0.23      0.70 o 
  -5   2   4       21.09       26.01      1.45 o 
  -4   2   4      109.03      117.79      1.92 o 
  -3   2   4       53.96       56.84      1.64 o 
  -2   2   4       11.32       12.89      0.85 o 
  -1   2   4      495.23      512.93      7.51 o 
   0   2   4       62.71       58.09      1.04 o 
   1   2   4      140.55      155.61      3.08 o 
   2   2   4      142.91      137.04      2.44 o 
   3   2   4       11.09       13.54      0.77 o 
   4   2   4      254.64      268.54      5.25 o 
   6   2   4        0.61        2.64      1.36 o 
   7   2   4       38.11       41.09      2.01 o 
   8   2   4       19.78       14.48      3.17 o 
   9   2   4        0.75        3.83      2.80 o 
  10   2   4        0.03        1.69      2.90 o 
 -10   3   4        4.61        3.73      2.71 o 
  -9   3   4        3.65        1.68      2.27 o 
  -8   3   4       54.89       42.19      3.82 o 
  -7   3   4       11.06       14.15      1.34 o 
  -6   3   4        0.08       -0.54      0.79 o 
  -5   3   4       70.16       77.49      1.89 o 
  -4   3   4       31.39       26.27      1.09 o 
  -3   3   4       22.13       23.42      1.12 o 
  -2   3   4       53.66       56.37      1.74 o 
  -1   3   4       43.55       38.47      1.44 o 
   0   3   4       51.65       58.89      1.47 o 
   1   3   4        0.01       -0.09      0.27 o 
   2   3   4        4.72        4.18      0.67 o 
   3   3   4       25.74       30.75      1.12 o 
   4   3   4       62.41       77.42      2.35 o 
   5   3   4        7.63       14.11      2.46 o 
   6   3   4        6.55        6.92      1.36 o 
   7   3   4       11.53       16.15      1.74 o 
   8   3   4       16.00       10.97      2.64 o 
   9   3   4        0.73        0.87      2.59 o 
  10   3   4        2.15        3.15      3.12 o 
 -10   4   4        2.22        3.67      2.67 o 
  -9   4   4       28.95       31.80      2.73 o 
  -8   4   4       42.51       42.11      2.64 o 
  -7   4   4       84.88       83.42      2.50 o 
  -6   4   4        3.85        4.30      1.00 o 
  -5   4   4       91.61       94.75      2.75 o 
  -4   4   4       21.47       21.74      1.84 o 
  -3   4   4       76.38       74.93      2.44 o 
  -2   4   4      310.74      301.72      5.37 o 
  -1   4   4       87.43       83.41      1.79 o 
   0   4   4     1396.32     1506.20     19.59 o 
   1   4   4        4.62        3.60      0.60 o 
   2   4   4       23.39       23.50      1.34 o 
   3   4   4       23.69       26.78      1.24 o 
   4   4   4       10.15        9.04      1.59 o 
   5   4   4        1.81        6.46      2.07 o 
   6   4   4       64.22       61.05      2.55 o 
   7   4   4        0.52       -0.41      1.16 o 
   8   4   4        2.06        1.85      1.36 o 
   9   4   4        9.00       12.64      4.64 o 
 -10   5   4        2.91        3.15      2.98 o 
  -9   5   4        0.01        5.45      1.67 o 
  -8   5   4       58.72       50.85      2.90 o 
  -7   5   4        4.33        4.52      1.57 o 
  -6   5   4        1.86        2.62      1.14 o 
  -5   5   4      120.06      120.89      2.93 o 
  -4   5   4       28.22       33.28      1.44 o 
  -3   5   4       77.60       75.03      1.85 o 
  -2   5   4      426.11      409.87      5.92 o 
  -1   5   4       26.66       26.08      1.12 o 
   0   5   4      813.45      842.43     13.32 o 
   1   5   4       47.66       44.90      1.44 o 
   2   5   4        8.45       10.19      0.78 o 
   3   5   4       25.27       21.49      1.01 o 
   4   5   4       95.64       97.34      3.75 o 
   5   5   4       15.04       23.49      2.90 o 
   6   5   4       14.62       13.09      1.72 o 
   7   5   4        5.25        5.49      1.52 o 
   8   5   4       18.62       17.70      2.03 o 
   9   5   4        1.29       -2.14      2.01 o 
 -10   6   4        1.05        2.61      3.43 o 
  -9   6   4        0.16       -0.75      1.55 o 
  -8   6   4       17.17        7.56      1.82 o 
  -7   6   4        1.49        0.06      1.36 o 
  -6   6   4       29.89       30.95      3.27 o 
  -5   6   4       44.03       48.93      1.85 o 
  -4   6   4      156.71      141.10      3.20 o 
  -3   6   4        6.51        6.87      0.83 o 
  -2   6   4       11.26       14.57      0.83 o 
  -1   6   4      408.84      383.22      5.73 o 
   0   6   4        0.58        1.50      0.47 o 
   1   6   4       44.21       44.78      1.59 o 
   2   6   4      128.22      118.11      2.34 o 
   3   6   4       25.97       27.36      1.80 o 
   4   6   4      176.70      185.27      4.32 o 
   5   6   4       24.54       26.85      3.30 o 
   6   6   4        7.36        9.07      1.68 o 
   7   6   4       21.94       19.10      2.15 o 
   8   6   4        3.33        1.62      1.52 o 
   9   6   4       20.93       38.23     12.03 o 
  -9   7   4       12.78       17.18      2.52 o 
  -8   7   4       63.98       52.02      4.37 o 
  -7   7   4        2.92        2.84      1.52 o 
  -6   7   4        6.35        5.17      1.53 o 
  -5   7   4      134.33      132.93      3.23 o 
  -4   7   4       38.02       38.83      1.67 o 
  -3   7   4       33.94       35.91      1.42 o 
  -2   7   4       25.89       28.49      1.90 o 
  -1   7   4        8.91        8.39      0.90 o 
   0   7   4       41.12       44.18      1.19 o 
   1   7   4       25.25       25.94      1.34 o 
   2   7   4       14.66       13.25      0.94 o 
   3   7   4       42.00       37.21      3.22 o 
   4   7   4       49.23       45.20      2.12 o 
   5   7   4       12.84       16.48      1.74 o 
   6   7   4        2.25        2.37      1.36 o 
   7   7   4        6.34        3.62      2.65 o 
   8   7   4       11.75        9.75      2.44 o 
  -9   8   4        0.07        5.00      1.92 o 
  -8   8   4        9.59        9.55      2.11 o 
  -7   8   4        2.91        1.58      1.74 o 
  -6   8   4        0.12       -1.91      1.27 o 
  -5   8   4       39.95       34.03      2.44 o 
  -4   8   4       89.97       93.70      4.23 o 
  -3   8   4       19.95       19.91      1.26 o 
  -2   8   4       10.31       10.40      1.04 o 
  -1   8   4       51.53       45.93      2.10 o 
   0   8   4       11.92       14.10      1.11 o 
   1   8   4       12.06       14.31      1.16 o 
   2   8   4       28.32       27.52      1.69 o 
   3   8   4      179.19      169.18      4.13 o 
   4   8   4      128.69      137.72      4.78 o 
   5   8   4        0.47       -0.46      1.14 o 
   6   8   4        0.32        0.76      1.24 o 
   7   8   4        6.02        6.71      1.74 o 
   8   8   4        4.49        9.41      2.57 o 
  -8   9   4       12.80       16.51      2.44 o 
  -7   9   4        8.69        8.04      1.92 o 
  -6   9   4        0.40        1.24      1.50 o 
  -5   9   4       20.67       20.41      2.21 o 
  -4   9   4       66.23       66.07      2.01 o 
  -3   9   4       18.58       19.24      1.31 o 
  -2   9   4        0.42        0.04      0.78 o 
  -1   9   4       12.60       10.16      0.99 o 
   0   9   4        1.65        1.74      0.79 o 
   1   9   4       30.60       29.70      1.58 o 
   2   9   4       63.02       54.11      2.22 o 
   3   9   4        4.37        3.20      1.17 o 
   4   9   4       53.55       47.79      2.33 o 
   5   9   4        2.66        4.10      1.37 o 
   6   9   4        9.67        8.88      1.69 o 
   7   9   4        1.97        1.87      1.89 o 
   8   9   4       15.42       19.93      3.08 o 
  -8  10   4        6.28        5.39      2.62 o 
  -7  10   4        0.48        0.16      1.67 o 
  -6  10   4       11.01       10.78      1.96 o 
  -5  10   4        0.81        0.46      1.40 o 
  -4  10   4       79.43       75.84     10.22 o 
  -3  10   4        0.19       -0.13      0.77 o 
  -2  10   4       48.48       40.39      1.75 o 
  -1  10   4        5.04        2.79      0.92 o 
   0  10   4       71.07       55.93      1.90 o 
   1  10   4        0.38        0.81      0.86 o 
   2  10   4        9.82       11.07      1.27 o 
   3  10   4        4.76        4.90      1.31 o 
   4  10   4       57.53       57.36      2.55 o 
   5  10   4        1.70        1.54      1.27 o 
   6  10   4        0.06        0.46      1.37 o 
   7  10   4        3.33        3.16      1.67 o 
  -7  11   4        5.68        3.13      1.91 o 
  -6  11   4        5.99        4.80      1.70 o 
  -5  11   4        2.30        2.92      1.63 o 
  -4  11   4       29.41       14.28      2.75 o 
  -3  11   4        0.00        1.69      1.37 o 
  -2  11   4       41.87       39.66      1.84 o 
  -1  11   4        0.37       -1.25      0.83 o 
   0  11   4      129.04      121.86      3.05 o 
   1  11   4       13.41       12.35      1.31 o 
   2  11   4       47.15       42.66      1.95 o 
   3  11   4       54.38       49.86      2.43 o 
   4  11   4       57.10       52.98      3.18 o 
   5  11   4        4.98        5.53      1.46 o 
   6  11   4       26.03       27.04      2.45 o 
  -6  12   4       13.93       12.79      2.73 o 
  -5  12   4        8.05        8.16      1.95 o 
  -4  12   4       43.37       43.29      3.04 o 
  -3  12   4        2.39        1.89      1.58 o 
  -2  12   4       55.30       51.70      2.05 o 
  -1  12   4        0.47        0.07      0.93 o 
   0  12   4       98.67       95.87      2.76 o 
   1  12   4        6.17        5.60      1.04 o 
   2  12   4       22.11       18.19      1.57 o 
   3  12   4        6.96        6.83      1.31 o 
   4  12   4       13.05       14.80      1.87 o 
   5  12   4        5.52        8.89      2.33 o 
  -5  13   4        0.02        1.21      1.64 o 
  -4  13   4       22.18       15.64      5.76 o 
  -3  13   4        0.24        0.86      1.47 o 
  -2  13   4       18.30       12.40      2.34 o 
  -1  13   4        9.34        9.47      1.32 o 
   0  13   4       47.36       37.97      2.11 o 
   1  13   4        8.46        7.21      1.29 o 
   2  13   4        2.63        2.38      1.02 o 
   3  13   4        0.12       -0.64      1.06 o 
   4  13   4       44.58       54.47      2.93 o 
  -3  14   4        4.52        0.90      1.66 o 
  -2  14   4       40.25       44.99      3.31 o 
  -1  14   4       15.71       16.32      2.41 o 
   0  14   4       64.16       72.42      3.03 o 
   1  14   4        4.47        8.19      1.69 o 
   2  14   4       39.96       44.57      2.30 o 
   3  14   4       53.37       61.42      2.55 o 
  -7   0   5       16.37       11.54      2.57 o 
  -5   0   5       45.23       45.22      1.95 o 
  -3   0   5       45.68       52.46      1.97 o 
  -1   0   5       12.20       19.94      1.18 o 
   1   0   5        3.93        4.79      0.84 o 
   3   0   5        0.33       -0.27      0.72 o 
   5   0   5        7.75        5.38      1.80 o 
   7   0   5        6.72        7.08      2.57 o 
 -10   1   5        4.15        4.24      2.15 o 
  -9   1   5       23.10       25.11      2.70 o 
  -8   1   5       32.05       11.44      3.12 o 
  -7   1   5       36.78       36.85      2.68 o 
  -6   1   5        9.32        8.63      1.22 o 
  -5   1   5       51.83       61.52      3.19 o 
  -4   1   5      203.80      215.29      5.44 o 
  -3   1   5      104.63      113.36      2.54 o 
  -2   1   5      367.84      380.77      5.36 o 
  -1   1   5      213.48      205.75      3.17 o 
   0   1   5      971.90     1142.12     13.16 o 
   1   1   5       18.47       26.10      1.85 o 
   2   1   5      337.64      356.46      5.34 o 
   3   1   5       16.59       22.17      1.20 o 
   4   1   5      156.30      147.46      2.55 o 
   5   1   5        1.76        3.28      0.73 o 
   6   1   5       33.69       31.17      2.09 o 
   7   1   5        0.01        0.91      1.11 o 
   8   1   5        7.59       26.13      3.83 o 
 -10   2   5        0.12       -3.25      2.17 o 
  -9   2   5       19.10       25.50      2.65 o 
  -8   2   5       40.05       10.35      2.85 o 
  -7   2   5       34.13       36.90      1.60 o 
  -6   2   5       49.09       50.75      1.74 o 
  -5   2   5      169.25      183.35      3.88 o 
  -4   2   5      248.55      238.55      3.88 o 
  -3   2   5      114.59      113.24      2.55 o 
  -2   2   5       79.39       82.66      2.00 o 
  -1   2   5        0.59        1.61      0.44 o 
   0   2   5      194.59      210.41      2.93 o 
   1   2   5       56.79       51.14      1.04 o 
   2   2   5      281.19      272.75      5.08 o 
   3   2   5       70.57       64.92      1.53 o 
   4   2   5       52.99       52.39      1.45 o 
   5   2   5        2.41        2.76      0.74 o 
   6   2   5        4.73        2.64      1.49 o 
   7   2   5        0.00       -0.73      1.21 o 
   8   2   5        0.57        2.26      2.46 o 
   9   2   5        1.68        7.85      3.18 o 
 -10   3   5        1.48        0.79      2.52 o 
  -9   3   5        0.77       -1.74      2.31 o 
  -8   3   5        4.09        1.01      1.02 o 
  -7   3   5       13.85       14.79      1.81 o 
  -6   3   5       16.47       17.62      1.24 o 
  -5   3   5      101.65      102.54      2.32 o 
  -4   3   5       60.59       69.47      1.76 o 
  -3   3   5        7.28        7.11      0.84 o 
  -2   3   5       86.76       96.89      2.02 o 
  -1   3   5        4.40        5.58      1.04 o 
   0   3   5      137.32      165.14      2.58 o 
   1   3   5        2.82        1.82      0.52 o 
   2   3   5       29.34       33.45      1.22 o 
   3   3   5        0.90        0.35      0.57 o 
   4   3   5       20.06       21.06      1.32 o 
   5   3   5       29.67       42.21      3.12 o 
   6   3   5        6.53        6.69      1.38 o 
   7   3   5       37.98       44.14      2.29 o 
   8   3   5       12.04       58.65      3.44 o 
   9   3   5        0.85        7.50      2.97 o 
 -10   4   5        1.47        1.23      2.55 o 
  -9   4   5       10.79       10.04      3.08 o 
  -8   4   5        7.24        3.35      1.76 o 
  -7   4   5       11.98       14.39      1.40 o 
  -6   4   5        1.09       -0.35      1.32 o 
  -5   4   5       74.72       69.98      2.18 o 
  -4   4   5        9.97       11.65      1.08 o 
  -3   4   5        0.41       -1.04      0.70 o 
  -2   4   5       74.94       68.51      2.08 o 
  -1   4   5      445.19      439.93      7.55 o 
   0   4   5      137.05      149.00      2.45 o 
   1   4   5        2.79        4.95      1.09 o 
   2   4   5        1.32        2.28      0.62 o 
   3   4   5       15.78       19.71      1.10 o 
   4   4   5      223.37      234.37      4.95 o 
   5   4   5      161.12      162.16      4.02 o 
   6   4   5       32.91       37.27      2.31 o 
   7   4   5      184.62      174.28      4.52 o 
   8   4   5       40.86       66.82      2.88 o 
   9   4   5       11.97       10.36      3.45 o 
 -10   5   5        0.12       -0.95      2.64 o 
  -9   5   5       14.50       11.17      2.12 o 
  -8   5   5        1.88        1.47      1.50 o 
  -7   5   5        0.55        1.20      1.00 o 
  -6   5   5       41.04       37.63      1.80 o 
  -5   5   5       70.19       75.98      2.70 o 
  -4   5   5       92.81       81.28      2.34 o 
  -3   5   5        0.08        0.07      0.75 o 
  -2   5   5       59.55       57.24      1.97 o 
  -1   5   5      140.45      137.00      3.53 o 
   0   5   5      171.01      183.49      3.31 o 
   1   5   5      210.31      194.34      3.04 o 
   2   5   5       36.61       36.23      1.32 o 
   3   5   5      385.03      350.96      5.72 o 
   4   5   5       68.52       72.28      2.55 o 
   5   5   5      170.64      207.22      8.60 o 
   6   5   5       31.86       36.07      2.72 o 
   7   5   5       36.62       40.10      2.74 o 
   8   5   5        7.19       22.51      3.57 o 
   9   5   5       29.36       35.18      6.43 o 
  -9   6   5        0.19        1.26      1.83 o 
  -8   6   5       37.49       40.63      3.08 o 
  -7   6   5        0.32        0.06      1.46 o 
  -6   6   5        2.95        4.10      1.08 o 
  -5   6   5       52.62       56.39      2.86 o 
  -4   6   5      174.23      169.91      3.78 o 
  -3   6   5       13.05       16.19      2.22 o 
  -2   6   5        5.14        6.50      1.01 o 
  -1   6   5       24.47       27.85      3.12 o 
   0   6   5        0.04        0.12      0.66 o 
   1   6   5       36.88       32.99      1.19 o 
   2   6   5      251.13      230.70      3.92 o 
   3   6   5      126.16      111.84      3.13 o 
   4   6   5        5.44        5.77      1.32 o 
   5   6   5        1.16        0.29      1.21 o 
   6   6   5      145.95      138.26      4.01 o 
   7   6   5        1.71        2.35      1.55 o 
   8   6   5       56.64       65.40      3.08 o 
  -9   7   5        4.57        3.38      1.87 o 
  -8   7   5       27.90       31.88      2.90 o 
  -7   7   5        6.28        6.09      2.38 o 
  -6   7   5       11.46        8.77      1.75 o 
  -5   7   5       11.36       12.40      1.30 o 
  -4   7   5       49.02       46.84      2.31 o 
  -3   7   5       41.29       42.49      1.65 o 
  -2   7   5        4.05        4.62      1.06 o 
  -1   7   5       86.51       85.44      2.12 o 
   0   7   5        1.86        1.03      0.91 o 
   1   7   5        8.28        9.97      1.07 o 
   2   7   5       10.32       11.90      0.99 o 
   3   7   5        4.67        2.55      1.17 o 
   4   7   5       51.68       50.59      3.60 o 
   5   7   5        0.19        3.52      1.55 o 
   6   7   5        0.32        1.27      1.77 o 
   7   7   5        0.14       -1.16      1.36 o 
   8   7   5        1.69       90.96      8.69 o 
  -9   8   5       14.83       10.61      2.40 o 
  -8   8   5        5.39        2.97      1.75 o 
  -7   8   5       15.42       13.99      2.14 o 
  -6   8   5       16.80       15.32      2.12 o 
  -5   8   5        0.01        1.75      1.00 o 
  -4   8   5      125.40      119.71      3.19 o 
  -3   8   5        0.48        1.58      0.83 o 
  -2   8   5        0.88       -0.06      0.89 o 
  -1   8   5        0.19        1.04      0.76 o 
   0   8   5        1.67        0.54      0.77 o 
   1   8   5       43.44       38.48      1.65 o 
   2   8   5      284.31      255.25      5.87 o 
   3   8   5       49.69       43.77      2.17 o 
   4   8   5      130.44      124.96      3.65 o 
   5   8   5        0.37        1.47      1.22 o 
   6   8   5        1.34        0.98      1.45 o 
   7   8   5        0.30        0.83      1.46 o 
  -8   9   5       25.22       21.46      7.25 o 
  -7   9   5        0.19        0.67      1.56 o 
  -6   9   5        0.23       -0.27      1.49 o 
  -5   9   5        0.78        0.94      1.45 o 
  -4   9   5       55.22       56.16      2.22 o 
  -3   9   5        6.76        6.85      1.47 o 
  -2   9   5       19.40       16.82      1.96 o 
  -1   9   5       31.39       27.25      2.12 o 
   0   9   5        1.19       -0.96      0.74 o 
   1   9   5       72.44       61.77      2.05 o 
   2   9   5        1.06        0.74      0.92 o 
   3   9   5       91.36       80.36      2.85 o 
   4   9   5        8.56       11.27      1.60 o 
   5   9   5       58.08       66.59      6.45 o 
   6   9   5        3.75        4.51      1.85 o 
   7   9   5       27.07       28.70      2.53 o 
  -7  10   5        1.46        1.29      1.66 o 
  -6  10   5       34.44       31.79      2.85 o 
  -5  10   5       32.71       30.24      2.73 o 
  -4  10   5       56.76       59.07      3.19 o 
  -3  10   5        2.35        1.07      0.94 o 
  -2  10   5       83.94       70.80      2.28 o 
  -1  10   5       33.20       30.52      4.90 o 
   0  10   5      133.14      121.15      4.05 o 
   1  10   5        2.55        1.43      0.94 o 
   2  10   5        5.03        3.40      1.09 o 
   3  10   5        0.34        0.81      1.12 o 
   4  10   5        6.35        3.70      1.34 o 
   5  10   5       29.75       39.95      2.58 o 
   6  10   5        0.39        0.44      1.46 o 
  -7  11   5        0.15        0.19      1.98 o 
  -6  11   5        3.34        2.19      1.74 o 
  -5  11   5       16.24       14.82      2.20 o 
  -4  11   5       57.60       56.26      5.48 o 
  -3  11   5       26.46       22.96      1.90 o 
  -2  11   5       30.91       25.31      1.66 o 
  -1  11   5       32.32       28.79      1.97 o 
   0  11   5      117.34       93.74      3.15 o 
   1  11   5       39.67       35.08      2.68 o 
   2  11   5       52.99       43.22      1.94 o 
   3  11   5       25.93       27.37      1.86 o 
   4  11   5       39.52       39.05      2.57 o 
   5  11   5       17.77       20.74      2.33 o 
  -6  12   5        6.25       11.48      2.31 o 
  -5  12   5       31.48       34.81     10.89 o 
  -4  12   5       12.77       12.31      2.18 o 
  -3  12   5       24.86       23.54      2.50 o 
  -2  12   5        8.14        9.05      1.31 o 
  -1  12   5       15.18       13.88      2.32 o 
   0  12   5        7.98        8.31      1.35 o 
   1  12   5        4.07        3.95      1.37 o 
   2  12   5        0.47       -0.29      1.00 o 
   3  12   5        0.80        2.42      1.17 o 
   4  12   5        6.26        4.59      1.30 o 
  -4  13   5       44.00       45.62     10.84 o 
  -3  13   5        0.01       -0.27      1.51 o 
  -2  13   5       21.20       17.92      2.40 o 
  -1  13   5        0.14        0.46      1.24 o 
   0  13   5       56.48       54.70      2.38 o 
   1  13   5        0.00       -0.36      1.04 o 
   2  13   5       18.52       22.31      2.16 o 
   3  13   5        0.49        1.77      1.25 o 
  -2  14   5       30.66       41.66      3.47 o 
  -1  14   5        7.08        9.90      2.20 o 
   0  14   5       86.32      109.70      3.27 o 
   1  14   5        3.20        2.79      1.31 o 
 -10   0   6       23.87       14.92      3.56 o 
  -8   0   6       99.07       74.21      4.95 o 
  -6   0   6       42.43       36.38      3.33 o 
  -4   0   6      118.23      117.16      3.46 o 
  -2   0   6      184.09      181.22      4.31 o 
   0   0   6      212.63      212.76      4.71 o 
   2   0   6       46.72       36.68      1.49 o 
   4   0   6        2.92        0.59      1.06 o 
   6   0   6        2.57        1.61      1.31 o 
 -10   1   6        0.98        1.80      1.99 o 
  -9   1   6        0.88        8.67      3.05 o 
  -8   1   6        0.99        0.42      1.26 o 
  -7   1   6        5.97        5.50      1.68 o 
  -6   1   6       32.94       33.37      1.47 o 
  -5   1   6        7.96        8.57      0.94 o 
  -4   1   6      160.03      159.04      4.37 o 
  -3   1   6       29.78       32.97      1.21 o 
  -2   1   6      159.81      155.87      3.23 o 
  -1   1   6      102.35      113.79      2.14 o 
   0   1   6      347.83      367.50      4.80 o 
   1   1   6       11.93       21.12      1.58 o 
   2   1   6       63.69       65.09      1.58 o 
   3   1   6        2.77        2.75      0.77 o 
   4   1   6       58.55       65.24      2.33 o 
   5   1   6       19.53       20.04      1.32 o 
   6   1   6       28.86       29.12      2.09 o 
   7   1   6       18.32       13.03      3.10 o 
   8   1   6        5.85       14.91      3.45 o 
 -10   2   6        2.85        2.22      2.97 o 
  -9   2   6        9.06       10.94      1.60 o 
  -8   2   6       19.22       18.19      1.77 o 
  -7   2   6        3.56        4.38      1.24 o 
  -6   2   6        6.91        6.66      0.99 o 
  -5   2   6        0.40        0.29      0.50 o 
  -4   2   6       54.63       61.71      2.98 o 
  -3   2   6       74.58       72.93      2.04 o 
  -2   2   6       60.77       62.63      1.55 o 
  -1   2   6      188.36      188.91      2.85 o 
   0   2   6      101.75      105.39      1.84 o 
   1   2   6       20.31       33.39      3.67 o 
   2   2   6        0.86        0.02      0.69 o 
   3   2   6        1.14        0.81      0.46 o 
   4   2   6       98.10      106.67      2.22 o 
   5   2   6        2.84        4.31      1.15 o 
   6   2   6       40.79       39.30      2.20 o 
   7   2   6        0.01       -0.34      1.26 o 
   8   2   6        8.84       29.67      4.23 o 
   9   2   6        4.20        8.43      3.32 o 
 -10   3   6        4.04        3.76      3.03 o 
  -9   3   6        0.48        0.91      2.49 o 
  -8   3   6       15.56       13.85      1.82 o 
  -7   3   6        3.12        1.50      1.22 o 
  -6   3   6        0.01        0.42      0.88 o 
  -5   3   6       40.34       51.57      2.49 o 
  -4   3   6       19.83       20.05      1.31 o 
  -3   3   6        4.35        5.41      0.89 o 
  -2   3   6       90.06       82.45      2.10 o 
  -1   3   6       42.31       43.07      1.46 o 
   0   3   6      147.45      142.06      2.75 o 
   1   3   6       14.59       17.16      0.94 o 
   2   3   6      111.36      107.34      2.91 o 
   3   3   6        9.62        9.74      0.97 o 
   4   3   6       41.44       46.07      1.64 o 
   5   3   6       36.09       77.54      4.77 o 
   6   3   6        2.60        1.59      1.29 o 
   7   3   6       21.41       23.15      2.12 o 
   8   3   6        1.81       58.77      4.93 o 
 -10   4   6        6.97        1.57      2.88 o 
  -9   4   6        7.54        8.49      2.93 o 
  -8   4   6        2.11        0.12      1.45 o 
  -7   4   6        9.63        8.12      1.35 o 
  -6   4   6      121.18      118.54      3.15 o 
  -5   4   6       36.30       59.67      3.50 o 
  -4   4   6      217.08      206.69      6.35 o 
  -3   4   6       53.72       46.78      2.15 o 
  -2   4   6        8.02        9.19      1.11 o 
  -1   4   6       14.46       15.49      1.05 o 
   0   4   6        6.49        7.62      0.88 o 
   1   4   6        1.82        1.77      0.62 o 
   2   4   6      379.83      360.42      5.01 o 
   3   4   6       10.04        9.66      1.26 o 
   4   4   6      137.47      134.92      3.63 o 
   6   4   6        6.20        6.64      1.54 o 
   7   4   6       51.82       48.53      2.74 o 
   8   4   6       35.20       72.95      3.19 o 
  -9   5   6        0.32        0.09      2.49 o 
  -8   5   6       19.04       10.09      2.03 o 
  -7   5   6        9.17        8.47      1.36 o 
  -6   5   6       12.46       15.50      1.48 o 
  -5   5   6       64.67       85.19      4.15 o 
  -4   5   6       67.99       70.31      2.32 o 
  -3   5   6       64.91       70.77      3.61 o 
  -2   5   6      177.81      158.84      3.73 o 
  -1   5   6      172.75      170.03      4.55 o 
   0   5   6     1016.53      968.61     11.65 o 
   1   5   6      158.35      162.81      9.51 o 
   2   5   6      325.00      293.95      4.34 o 
   3   5   6      115.68      110.94      4.75 o 
   4   5   6      336.86      323.18      6.51 o 
   5   5   6      107.07      150.42     11.12 o 
   6   5   6      250.41      238.73      5.60 o 
   7   5   6       38.21       40.68      2.70 o 
   8   5   6       18.54       44.74      3.94 o 
  -9   6   6       20.28       24.90      4.13 o 
  -8   6   6        3.26        1.64      1.67 o 
  -7   6   6       35.07       38.88      2.96 o 
  -6   6   6        3.77        3.40      1.15 o 
  -5   6   6        0.14       -0.08      0.97 o 
  -4   6   6        5.60        5.06      1.10 o 
  -3   6   6      120.91      107.85      4.80 o 
  -2   6   6      186.87      173.23      4.03 o 
  -1   6   6      329.52      294.48      4.91 o 
   0   6   6      446.46      437.09      5.90 o 
   1   6   6       15.40       18.12      1.26 o 
   2   6   6       29.29       27.99      1.29 o 
   3   6   6      220.58      200.82      4.66 o 
   4   6   6      242.42      241.26      5.44 o 
   5   6   6       59.75       66.95      4.57 o 
   6   6   6      108.39      109.96      3.68 o 
   7   6   6       76.51       73.57      3.12 o 
   8   6   6       28.35       36.87      2.82 o 
  -9   7   6       52.42       56.49      3.63 o 
  -8   7   6       11.44       14.16      2.30 o 
  -7   7   6       64.12       61.80      4.84 o 
  -6   7   6        5.59        7.34      1.28 o 
  -5   7   6       63.76       58.96      2.29 o 
  -4   7   6       51.07       48.06      2.07 o 
  -3   7   6      125.35      114.85      3.23 o 
  -2   7   6      224.41      215.58      5.55 o 
  -1   7   6       36.80       39.90      2.55 o 
   0   7   6      557.01      593.15      8.82 o 
   1   7   6       24.39       27.41      1.31 o 
   2   7   6      242.69      229.43      4.42 o 
   3   7   6       23.90       26.61      1.97 o 
   4   7   6      311.24      300.80      6.44 o 
   5   7   6        8.91       12.89      3.08 o 
   6   7   6       46.74       40.70      2.70 o 
   7   7   6        2.93        2.44      1.60 o 
  -8   8   6        4.48        9.35      4.58 o 
  -7   8   6       45.10       45.85      3.34 o 
  -6   8   6        3.01        2.49      1.58 o 
  -5   8   6        2.99        3.19      1.14 o 
  -4   8   6      131.91      122.67      3.35 o 
  -3   8   6      124.01      108.78      2.78 o 
  -2   8   6      199.53      176.80      4.25 o 
  -1   8   6      434.02      367.75     10.44 o 
   0   8   6      321.76      300.27      5.22 o 
   1   8   6       43.38       55.11      3.96 o 
   2   8   6       46.32       43.47      1.92 o 
   3   8   6        1.92        3.55      1.27 o 
   4   8   6       23.18       23.56      2.20 o 
   5   8   6       72.29       79.04      3.12 o 
   6   8   6        4.93        4.38      1.69 o 
   7   8   6       31.39       29.70      3.62 o 
  -8   9   6       15.24       11.57      2.37 o 
  -7   9   6        6.51        5.39      1.96 o 
  -6   9   6       16.65       15.90      2.32 o 
  -5   9   6       53.04       61.40      6.22 o 
  -4   9   6        8.35        7.91      1.32 o 
  -3   9   6       10.86        7.96      1.20 o 
  -2   9   6       16.98       16.04      1.59 o 
  -1   9   6        1.20        1.13      1.14 o 
   0   9   6       83.18       81.23      3.46 o 
   1   9   6        3.91        3.08      1.02 o 
   2   9   6        9.71        8.99      1.26 o 
   3   9   6        0.10       -1.28      0.86 o 
   4   9   6       42.76       39.50      2.45 o 
   5   9   6        8.29       10.64      1.76 o 
   6   9   6       34.44       34.22      2.65 o 
  -7  10   6        4.68        2.22      1.80 o 
  -6  10   6        0.25        0.62      1.47 o 
  -5  10   6       26.15       21.33      3.33 o 
  -4  10   6        6.16        5.33      1.17 o 
  -3  10   6       45.15       43.27      2.00 o 
  -2  10   6       11.40       10.35      1.32 o 
  -1  10   6       22.00       22.89      2.14 o 
   0  10   6        4.23        3.47      1.54 o 
   1  10   6       45.02       37.07      1.82 o 
   2  10   6        9.05        5.83      1.24 o 
   3  10   6       29.38       25.51      1.84 o 
   4  10   6       17.78       18.50      4.48 o 
   5  10   6        0.19        0.24      1.42 o 
  -6  11   6        1.74        1.84      2.82 o 
  -5  11   6       32.71       36.74      3.14 o 
  -4  11   6       40.60       44.97      4.85 o 
  -3  11   6        2.83        4.79      1.17 o 
  -2  11   6        4.15        3.58      1.12 o 
  -1  11   6        1.61        1.45      1.22 o 
   0  11   6        5.66        7.92      1.69 o 
   1  11   6        2.80        3.51      1.41 o 
   2  11   6        5.55        5.60      1.22 o 
   3  11   6        2.26        1.20      1.16 o 
   4  11   6        5.17        4.17      1.36 o 
   5  11   6        2.55        2.34      1.56 o 
  -5  12   6        5.48        3.27      1.85 o 
  -4  12   6        6.17        1.56      1.74 o 
  -3  12   6        0.32       -0.02      1.80 o 
  -2  12   6        1.98        2.39      1.13 o 
  -1  12   6        0.02       -0.15      1.04 o 
   0  12   6        1.08        1.65      1.30 o 
   1  12   6        0.14       -0.87      1.27 o 
   2  12   6        0.06        0.72      1.39 o 
   3  12   6        2.31        2.21      1.27 o 
  -3  13   6        1.78        1.19      1.72 o 
  -2  13   6        0.61        0.41      1.63 o 
  -1  13   6        1.77        0.12      1.37 o 
   0  13   6        0.01        0.24      1.38 o 
   1  13   6        7.54        4.32      1.99 o 
   2  13   6        1.92        1.26      1.46 o 
  -9   0   7        0.57       -0.56      2.49 o 
  -7   0   7       13.25       13.91      1.80 o 
  -5   0   7       19.83       23.91      3.05 o 
  -3   0   7       38.23       36.02      1.90 o 
  -1   0   7      130.08      107.54      3.05 o 
   1   0   7       15.96       27.28      1.92 o 
   3   0   7        0.94       -0.35      1.75 o 
   5   0   7        7.01        7.20      1.71 o 
  -9   1   7       40.49       39.76      2.83 o 
  -8   1   7       16.37       26.41      2.00 o 
  -7   1   7        4.85        3.66      1.23 o 
  -6   1   7        4.35        2.25      1.07 o 
  -5   1   7       23.51       25.93      1.71 o 
  -4   1   7       59.64       63.16      1.80 o 
  -3   1   7       19.71       19.91      1.10 o 
  -2   1   7      109.08      102.52      2.17 o 
  -1   1   7       76.97       71.26      1.69 o 
   0   1   7       52.61       55.84      1.80 o 
   1   1   7       13.97       20.13      1.74 o 
   2   1   7       15.43       14.81      1.05 o 
   3   1   7       14.58       16.95      1.36 o 
   4   1   7       85.49       91.53      2.42 o 
   5   1   7        0.28        2.72      0.94 o 
   6   1   7        0.64        1.04      1.50 o 
  -9   2   7        4.18        6.08      1.53 o 
  -8   2   7        0.09       -1.64      1.10 o 
  -7   2   7        0.45       -1.90      2.05 o 
  -6   2   7       55.02       53.90      2.20 o 
  -5   2   7       13.33       13.35      1.32 o 
  -4   2   7       96.00       93.55      2.24 o 
  -3   2   7        1.11        1.92      0.71 o 
  -2   2   7       85.37       79.54      2.28 o 
  -1   2   7       28.86       32.17      1.47 o 
   0   2   7      184.69      176.14      3.43 o 
   1   2   7        9.35       11.73      1.42 o 
   2   2   7       55.08       49.76      1.72 o 
   3   2   7       12.97       15.61      1.61 o 
   4   2   7      201.74      205.75      8.04 o 
   5   2   7       10.84        9.07      1.83 o 
   6   2   7        7.43        5.88      1.54 o 
   7   2   7        9.49       10.09      3.12 o 
  -9   3   7       12.12       10.15      3.30 o 
  -8   3   7       36.28       44.19      2.80 o 
  -7   3   7       68.83       68.15      2.65 o 
  -6   3   7        0.41       -0.62      0.94 o 
  -5   3   7      132.25      138.51      3.68 o 
  -4   3   7       41.77       45.26      2.87 o 
  -3   3   7       94.43       90.47      2.77 o 
  -2   3   7        0.00       -0.46      0.72 o 
  -1   3   7       81.85       77.65      2.05 o 
   0   3   7      166.25      163.65      3.18 o 
   1   3   7        8.66       13.26      1.06 o 
   2   3   7      310.74      289.11      4.81 o 
   3   3   7        3.00        3.03      0.86 o 
   4   3   7      248.35      246.56      4.45 o 
   6   3   7        7.60        6.05      1.56 o 
   7   3   7        0.51        0.45      1.45 o 
   8   3   7       13.39       54.18      4.90 o 
  -9   4   7        0.04       -0.46      2.49 o 
  -8   4   7       20.15       50.37      4.46 o 
  -7   4   7       42.48       44.66      2.14 o 
  -6   4   7       38.49       37.26      1.97 o 
  -5   4   7      363.90      354.19      6.68 o 
  -4   4   7      140.39      131.78      4.00 o 
  -3   4   7      228.54      213.64      5.99 o 
  -2   4   7       11.66       12.03      1.19 o 
  -1   4   7      129.97      132.51     10.02 o 
   0   4   7       25.81       26.83      1.41 o 
   1   4   7      330.05      312.77      5.73 o 
   2   4   7      132.01      123.75      2.90 o 
   3   4   7      162.38      150.99      3.21 o 
   4   4   7      183.57      192.30      4.67 o 
   5   4   7        0.31        1.10      1.19 o 
   6   4   7       39.11       39.42      2.93 o 
   7   4   7        0.63       -0.27      1.50 o 
  -8   5   7       12.71       16.82      3.59 o 
  -7   5   7        9.03        9.72      1.49 o 
  -6   5   7       10.22       12.55      1.49 o 
  -5   5   7      123.68      153.82      5.60 o 
  -4   5   7      343.97      340.34      7.85 o 
  -3   5   7      352.62      332.17      7.67 o 
  -2   5   7      105.21       99.76      2.97 o 
  -1   5   7      469.45      491.50     16.70 o 
   0   5   7      276.95      275.34      4.73 o 
   1   5   7      748.18      742.61      9.40 o 
   2   5   7      168.74      165.39      3.03 o 
   3   5   7      517.09      474.03      7.59 o 
   4   5   7      145.31      144.94      4.00 o 
   5   5   7       28.71       26.86      2.47 o 
   6   5   7       12.34       13.51      1.91 o 
   7   5   7        2.93        2.47      1.62 o 
  -7   6   7        3.89        4.88      1.81 o 
  -6   6   7      140.41      132.70      3.65 o 
  -5   6   7       19.83       26.84      2.86 o 
  -4   6   7      239.51      215.91      5.38 o 
  -3   6   7        2.83        1.72      2.21 o 
  -2   6   7        0.66        0.39      1.11 o 
  -1   6   7        1.05        1.42      0.89 o 
   0   6   7        0.05       -0.66      0.67 o 
   1   6   7       29.14       29.57      1.67 o 
   2   6   7        6.24        5.58      0.91 o 
   3   6   7       14.56       16.80      2.19 o 
   4   6   7       42.37       42.74      2.31 o 
   5   6   7        2.70        6.24      1.54 o 
   6   6   7       60.76       61.47      3.57 o 
   7   6   7        2.99        1.26      1.72 o 
  -8   7   7       75.19       77.23      3.94 o 
  -7   7   7       16.50       19.56      2.47 o 
  -6   7   7      157.03      143.98      3.87 o 
  -5   7   7       71.14       74.83      3.38 o 
  -4   7   7      311.36      284.77      6.96 o 
  -3   7   7       73.18       69.17      4.23 o 
  -2   7   7      208.67      188.76      4.54 o 
  -1   7   7       89.62       89.87      5.96 o 
   0   7   7      218.85      213.90      3.60 o 
   1   7   7      134.81      129.95      2.65 o 
   2   7   7        0.23        0.09      0.89 o 
   3   7   7       63.96       59.04      2.22 o 
   4   7   7       25.23       30.00      2.25 o 
   5   7   7       27.95       43.22      4.12 o 
   6   7   7       64.07       70.36      3.17 o 
  -7   8   7        1.80        2.30      1.80 o 
  -6   8   7        3.01        3.98      1.69 o 
  -5   8   7       29.38       45.90      2.70 o 
  -4   8   7       23.75       22.68      2.65 o 
  -3   8   7       33.87       36.99      2.23 o 
  -2   8   7      129.22      110.82      4.36 o 
  -1   8   7       40.46       44.84      5.51 o 
   0   8   7       76.29       74.78      2.28 o 
   1   8   7       20.80       23.09      1.58 o 
   2   8   7        3.51        2.65      1.07 o 
   3   8   7        1.60        0.61      1.01 o 
   4   8   7       30.71       30.76      2.29 o 
   5   8   7        0.59        2.37      1.44 o 
   6   8   7       24.99       31.04      4.26 o 
  -7   9   7        6.76        4.83      2.02 o 
  -6   9   7       13.84       13.77      2.33 o 
  -5   9   7        0.15        0.92      1.54 o 
  -4   9   7       42.94       33.58      3.59 o 
  -3   9   7       12.25       15.06      1.51 o 
  -2   9   7       28.18       31.91      2.16 o 
  -1   9   7       29.41       32.45      2.15 o 
   0   9   7        6.66        7.10      1.49 o 
   1   9   7        9.20       10.93      1.62 o 
   2   9   7        4.81        4.75      1.16 o 
   3   9   7       13.05       18.98      1.63 o 
   4   9   7        5.05        6.99      1.44 o 
   5   9   7        7.63       11.30      1.90 o 
  -6  10   7       16.65       13.01      2.32 o 
  -5  10   7        0.13        2.03      1.67 o 
  -4  10   7       17.29       17.23      1.75 o 
  -3  10   7        4.00        2.57      1.11 o 
  -2  10   7       64.37       54.36      2.56 o 
  -1  10   7        3.80        0.92      1.47 o 
   0  10   7       39.80       41.44      2.44 o 
   1  10   7        5.05        3.35      1.34 o 
   2  10   7       10.36       11.54      1.51 o 
   3  10   7        0.00       -0.66      1.07 o 
   4  10   7       66.96       80.76      4.21 o 
  -5  11   7        2.03        1.95      1.77 o 
  -4  11   7        5.07        5.89      1.98 o 
  -3  11   7        0.57       -0.48      1.12 o 
  -2  11   7        6.94        8.36      1.36 o 
  -1  11   7        0.67       -0.50      1.24 o 
   0  11   7       25.59       35.69      2.45 o 
   1  11   7        0.05       -0.43      1.31 o 
   2  11   7       95.09       96.60      3.60 o 
   3  11   7        0.02       -0.46      1.15 o 
  -3  12   7        4.70        4.38      1.88 o 
  -2  12   7        6.19        8.70      1.42 o 
  -1  12   7       13.03       14.45      1.63 o 
   0  12   7       14.62       24.32      2.27 o 
   1  12   7        2.22        3.02      1.57 o 
   2  12   7        0.67        0.77      1.59 o 
  -8   0   8        5.42       14.20      2.01 o 
  -6   0   8        1.51        0.99      1.28 o 
  -4   0   8       31.86       28.88      2.00 o 
  -2   0   8        1.39        0.83      1.48 o 
   0   0   8        6.02        8.42      1.78 o 
   2   0   8       29.92       36.96      3.01 o 
   4   0   8       38.88       34.53      7.34 o 
  -9   1   8        1.76        2.18      1.17 o 
  -8   1   8        5.39       10.87      1.36 o 
  -7   1   8        6.32        5.17      1.16 o 
  -6   1   8      179.45      172.63      3.62 o 
  -5   1   8       33.48       33.43      1.69 o 
  -4   1   8       83.19       80.09      2.15 o 
  -3   1   8        3.43        4.63      0.99 o 
  -2   1   8       17.60       21.83      1.58 o 
  -1   1   8       45.43       36.84      1.60 o 
   0   1   8        1.05        1.67      1.37 o 
   1   1   8        8.85        6.14      1.13 o 
   2   1   8       19.60       21.39      1.60 o 
   3   1   8       10.04       10.47      1.31 o 
   4   1   8      111.60      115.85      2.92 o 
   5   1   8       26.89       23.64      2.85 o 
  -9   2   8        9.42        9.37      1.67 o 
  -8   2   8       18.52       26.23      2.04 o 
  -7   2   8       15.47       15.94      1.39 o 
  -6   2   8      108.59      102.68      2.69 o 
  -5   2   8        1.34        2.64      1.10 o 
  -4   2   8      196.62      183.14      4.32 o 
  -3   2   8        0.02       -0.67      0.82 o 
  -2   2   8       67.97       58.89      2.09 o 
  -1   2   8        2.19        3.53      0.92 o 
   0   2   8      245.02      232.57      4.17 o 
   1   2   8       10.21        9.59      1.04 o 
   2   2   8      229.55      200.63      4.45 o 
   3   2   8        3.27        3.73      1.08 o 
   4   2   8       47.52       46.44      6.50 o 
   5   2   8       13.38       13.68      2.24 o 
   6   2   8        2.67       -0.79      1.60 o 
  -8   3   8       50.47       48.95      2.97 o 
  -7   3   8       30.00       27.68      2.40 o 
  -6   3   8       70.08       69.31      4.18 o 
  -5   3   8       76.87       75.46      3.22 o 
  -4   3   8      247.27      233.32      4.89 o 
  -3   3   8        7.96        8.44      1.16 o 
  -2   3   8      141.34      132.12      3.27 o 
  -1   3   8       54.37       55.65      2.07 o 
   0   3   8      172.26      172.25      3.45 o 
   1   3   8        0.46        1.82      0.81 o 
   2   3   8       86.45       85.81      2.34 o 
   3   3   8        0.40       -1.25      0.85 o 
   4   3   8        9.25        9.21      1.95 o 
   5   3   8       17.00       20.79      2.95 o 
   6   3   8        0.28       -0.78      1.71 o 
  -8   4   8       33.89       56.49      3.16 o 
  -7   4   8       20.39       23.14      2.31 o 
  -6   4   8       28.61       33.84      2.07 o 
  -5   4   8       22.01       22.74      1.74 o 
  -4   4   8      183.73      173.81      4.02 o 
  -3   4   8        1.77        3.34      1.07 o 
  -2   4   8      192.08      175.48      3.99 o 
  -1   4   8       44.07       44.49      1.77 o 
   0   4   8      166.34      157.77      3.33 o 
   1   4   8        6.88        9.80      1.11 o 
   2   4   8        5.89        5.44      0.99 o 
   3   4   8        3.41        4.38      1.27 o 
   4   4   8        8.02        7.95      1.52 o 
   5   4   8       17.75       27.14      3.17 o 
   6   4   8        1.01        2.76      1.58 o 
  -8   5   8       26.35       39.69      4.75 o 
  -7   5   8        2.79        4.05      1.35 o 
  -6   5   8       43.96       44.14      2.23 o 
  -5   5   8        0.39        3.80      1.17 o 
  -4   5   8      144.76      137.63      4.39 o 
  -3   5   8        0.53        2.42      0.97 o 
  -2   5   8      178.99      159.34      3.80 o 
  -1   5   8        1.46        2.07      0.91 o 
   0   5   8      127.08      125.79      2.94 o 
   1   5   8        0.48       -0.66      1.01 o 
   2   5   8        4.02        5.82      0.94 o 
   3   5   8        0.76        0.65      0.99 o 
   4   5   8        4.88        4.37      1.21 o 
   5   5   8        9.16        9.20      1.69 o 
   6   5   8       11.01       11.97      1.98 o 
  -8   6   8        0.06       11.20      3.29 o 
  -7   6   8       34.07       36.80      3.40 o 
  -6   6   8        5.66        6.56      1.44 o 
  -5   6   8       13.48       14.27      1.59 o 
  -4   6   8       43.45       46.45      2.63 o 
  -3   6   8       41.23       36.58      2.36 o 
  -2   6   8        0.84       -0.10      0.88 o 
  -1   6   8       17.44       18.60      1.57 o 
   0   6   8        9.61       10.15      1.18 o 
   1   6   8       12.04       11.26      1.23 o 
   2   6   8       21.60       23.11      1.63 o 
   3   6   8       11.67       12.40      1.42 o 
   4   6   8        4.87        5.59      1.42 o 
   5   6   8        1.27        1.70      1.69 o 
   6   6   8        0.18       -1.21      1.44 o 
  -7   7   8       46.21       47.85      3.28 o 
  -6   7   8        1.36        2.62      1.60 o 
  -5   7   8       48.89       53.62      2.43 o 
  -4   7   8       25.75       25.18      1.91 o 
  -3   7   8        1.38        0.77      1.37 o 
  -2   7   8       24.83       26.18      1.95 o 
  -1   7   8       28.05       26.66      1.62 o 
   0   7   8       12.60       15.07      1.37 o 
   1   7   8        1.83        2.27      1.01 o 
   2   7   8        0.52       -0.17      0.97 o 
   3   7   8        4.38        5.83      1.26 o 
   4   7   8        8.77        8.11      1.42 o 
   5   7   8       52.40       67.35      3.30 o 
  -6   8   8        5.29        5.88      1.94 o 
  -5   8   8       10.71       10.75      1.61 o 
  -4   8   8       30.48       31.90      2.15 o 
  -3   8   8        6.43        3.91      1.47 o 
  -2   8   8        5.10        4.37      1.32 o 
  -1   8   8       19.76       19.23      1.50 o 
   0   8   8        4.14        3.73      1.04 o 
   1   8   8        5.90        3.80      1.37 o 
   2   8   8        9.17       12.33      1.47 o 
   3   8   8        4.76        6.00      1.30 o 
   4   8   8        0.78       -0.25      1.16 o 
   5   8   8        0.08        1.39      1.36 o 
  -6   9   8       24.53       25.58      6.47 o 
  -5   9   8       24.51       30.19      2.22 o 
  -4   9   8        5.03        5.80      1.41 o 
  -3   9   8        3.97        4.09      1.44 o 
  -2   9   8       48.65       41.93      2.45 o 
  -1   9   8       17.30       19.56      1.70 o 
   0   9   8       39.74       43.97      2.60 o 
   1   9   8       33.43       38.59      3.15 o 
   2   9   8        0.23       -0.69      1.03 o 
   3   9   8       33.47       39.55      2.65 o 
   4   9   8       18.50       21.71      1.95 o 
  -5  10   8        0.04        1.70      1.84 o 
  -4  10   8       65.38       64.47      2.80 o 
  -3  10   8       16.44       13.81      1.61 o 
  -2  10   8      100.18       81.86      3.18 o 
  -1  10   8       60.10       53.33      2.88 o 
   0  10   8      113.81      116.75      3.88 o 
   1  10   8        3.93        4.79      1.55 o 
   2  10   8       31.47       33.74      2.53 o 
   3  10   8        4.08        4.29      1.68 o 
  -3  11   8       23.29       23.42      1.93 o 
  -2  11   8        0.48        1.31      1.19 o 
  -1  11   8       57.07       64.07      2.98 o 
   0  11   8        4.08        4.65      1.62 o 
   1  11   8        5.97        7.03      2.06 o 
  -7   0   9        0.85        3.28      1.54 o 
  -5   0   9       10.30       11.87      2.42 o 
  -3   0   9       16.44       18.33      2.62 o 
  -1   0   9        9.83       18.45      2.55 o 
   1   0   9      200.57      175.43      6.96 o 
   3   0   9      153.91      128.89      5.86 o 
  -8   1   9        7.98       12.40      1.68 o 
  -7   1   9        1.58        1.82      1.18 o 
  -6   1   9       83.28       80.98      2.82 o 
  -5   1   9       21.13       31.20      2.84 o 
  -4   1   9      108.23       95.76      6.14 o 
  -3   1   9       21.46       20.75      2.05 o 
  -2   1   9      115.39       94.68      3.43 o 
  -1   1   9       11.64       13.81      2.72 o 
   0   1   9      435.08      379.63      8.39 o 
   1   1   9        9.69        8.01      1.42 o 
   2   1   9      189.13      164.60      4.12 o 
   3   1   9        2.60        1.51      1.11 o 
   4   1   9       52.09       47.18      2.57 o 
   5   1   9        0.01        1.39      1.61 o 
  -8   2   9        0.15        0.32      1.26 o 
  -7   2   9        5.70        4.98      1.35 o 
  -6   2   9        0.79        2.12      1.13 o 
  -5   2   9        3.23        3.08      1.12 o 
  -4   2   9       48.73       43.49      2.00 o 
  -3   2   9        3.09        3.90      1.06 o 
  -2   2   9       81.96       67.83      5.26 o 
  -1   2   9        6.94        4.68      1.29 o 
   0   2   9       14.80       10.85      1.49 o 
   1   2   9       21.53       31.02      1.99 o 
   2   2   9       17.62       18.53      2.11 o 
   3   2   9        2.20        2.97      1.57 o 
   4   2   9        2.48        0.50      1.51 o 
   6   2   9        7.89       11.35      2.78 o 
  -8   3   9       32.16       43.04      2.45 o 
  -7   3   9       40.09       42.56      2.34 o 
  -6   3   9        1.88        1.45      1.91 o 
  -5   3   9       35.29       37.74      2.06 o 
  -4   3   9        9.46        7.80      1.23 o 
  -3   3   9        1.77        1.80      1.02 o 
  -2   3   9       26.30       26.61      1.77 o 
  -1   3   9        3.59        2.39      0.99 o 
   0   3   9        1.09        0.61      1.02 o 
   1   3   9       23.47       21.32      1.70 o 
   2   3   9       14.48       13.56      1.51 o 
   3   3   9       17.36       17.97      1.66 o 
   4   3   9        2.14        1.82      1.70 o 
   5   3   9        0.15       -0.18      1.65 o 
  -7   4   9       21.37       27.21      2.54 o 
  -6   4   9        0.28        0.98      1.09 o 
  -5   4   9       49.40       51.56      2.12 o 
  -4   4   9        8.14        8.21      1.29 o 
  -3   4   9       46.37       42.46      2.00 o 
  -2   4   9        8.82        7.47      1.22 o 
  -1   4   9       25.81       25.64      1.69 o 
   0   4   9        0.05       -0.13      0.89 o 
   1   4   9        7.42        6.26      1.23 o 
   2   4   9        2.60        2.59      1.10 o 
   3   4   9        0.19        1.57      1.61 o 
   4   4   9       21.27       25.54      2.69 o 
   5   4   9        0.21       -0.48      1.68 o 
  -7   5   9        0.09        0.59      1.55 o 
  -6   5   9        0.01        0.27      1.19 o 
  -5   5   9        0.29        1.74      0.98 o 
  -4   5   9        4.91        3.72      1.16 o 
  -3   5   9        6.17        4.48      1.17 o 
  -2   5   9        7.54        7.52      2.10 o 
  -1   5   9       15.95       16.10      1.38 o 
   0   5   9        8.53        7.69      1.16 o 
   1   5   9        0.09       -0.04      0.84 o 
   2   5   9        5.91        3.19      2.02 o 
   3   5   9        0.32       -1.22      1.42 o 
   4   5   9        5.99        4.58      1.99 o 
   5   5   9        4.91        3.45      2.55 o 
  -6   6   9        0.67        1.50      1.51 o 
  -5   6   9       10.36       12.07      1.64 o 
  -4   6   9        5.01        6.35      1.29 o 
  -3   6   9       10.08       10.28      1.38 o 
  -2   6   9        5.99        4.72      1.19 o 
  -1   6   9        9.70       10.23      1.57 o 
   0   6   9        1.91        1.70      0.99 o 
   1   6   9       12.21       11.14      1.26 o 
   2   6   9        0.10       -0.93      1.20 o 
   3   6   9        7.10        4.93      2.41 o 
   4   6   9        9.73        8.97      2.20 o 
  -6   7   9        0.50       -0.42      1.21 o 
  -5   7   9       21.53       26.10      3.33 o 
  -4   7   9        8.51        8.28      1.77 o 
  -3   7   9        2.30        1.34      1.11 o 
  -2   7   9        4.28        5.23      1.18 o 
  -1   7   9        0.29       -0.37      0.92 o 
   0   7   9       28.47       30.15      2.58 o 
   1   7   9        0.12        0.81      1.20 o 
   2   7   9       16.78       17.12      2.64 o 
   3   7   9        0.04        0.16      1.08 o 
   4   7   9       22.80       24.27      3.19 o 
  -5   8   9        0.25        0.07      1.36 o 
  -4   8   9        0.78       -0.13      1.19 o 
  -3   8   9        4.01        6.81      1.38 o 
  -2   8   9        2.69        2.60      1.10 o 
  -1   8   9        7.69       11.26      1.44 o 
   0   8   9        0.28        0.25      1.27 o 
   1   8   9        3.19        3.23      1.44 o 
   2   8   9        0.37       -0.67      1.27 o 
   3   8   9        0.95        0.37      1.16 o 
  -4   9   9       18.98       17.12      2.20 o 
  -3   9   9        3.00        2.37      1.56 o 
  -2   9   9        4.02        9.10      1.41 o 
  -1   9   9        0.68        0.54      1.08 o 
   0   9   9        0.27        1.10      1.31 o 
   1   9   9       11.69       11.78      1.83 o 
   2   9   9        0.39        3.25      1.53 o 
  -2  10   9       44.02       42.76      2.28 o 
  -1  10   9        0.71        1.42      1.42 o 
   0  10   9        4.79        5.25      1.61 o 
  -6   0  10       89.47       82.04      5.12 o 
  -4   0  10       33.92       34.15      3.48 o 
  -2   0  10       17.33       18.41      2.70 o 
   0   0  10       40.81       42.72      3.73 o 
   2   0  10       92.63       92.27      5.16 o 
   4   0  10        2.13        1.70      1.85 o 
  -7   1  10        3.18        1.87      1.54 o 
  -6   1  10       86.47       77.11      3.68 o 
  -5   1  10        9.78       10.65      1.74 o 
  -4   1  10       53.01       46.81      2.69 o 
  -3   1  10       33.20       28.68      2.29 o 
  -2   1  10        0.70        1.19      1.21 o 
  -1   1  10       12.12       12.91      2.23 o 
   0   1  10        5.55        7.24      1.50 o 
   1   1  10        0.03       -0.04      1.64 o 
   2   1  10        0.94        0.74      1.16 o 
   3   1  10        4.68        6.51      1.45 o 
   4   1  10        3.55        2.10      1.76 o 
  -6   2  10        0.02        0.35      1.29 o 
  -5   2  10       83.08       80.89      3.54 o 
  -4   2  10        2.51        3.08      1.98 o 
  -3   2  10        5.13        1.10      2.75 o 
  -2   2  10       18.52       21.03      2.16 o 
  -1   2  10        2.50        2.50      1.25 o 
   0   2  10       12.51        9.54      1.80 o 
   1   2  10       74.49       62.63      4.28 o 
   2   2  10       35.59       32.82      2.35 o 
   3   2  10       16.52       15.11      1.69 o 
   4   2  10        2.78        4.02      1.87 o 
  -6   3  10        1.88        1.31      1.80 o 
  -5   3  10        6.45        4.25      1.80 o 
  -4   3  10        2.12        2.42      1.31 o 
  -3   3  10        3.70        2.98      1.34 o 
  -2   3  10        0.13        0.04      1.17 o 
  -1   3  10        0.21        1.49      1.21 o 
   0   3  10        4.17        3.55      1.34 o 
   1   3  10        1.44        1.06      1.20 o 
   2   3  10        0.01        0.16      1.04 o 
   3   3  10        0.20        0.22      3.18 o 
   4   3  10       10.10        7.72      2.11 o 
  -6   4  10        4.76        2.54      1.55 o 
  -5   4  10        0.32       -1.12      1.66 o 
  -4   4  10       21.87       19.70      1.73 o 
  -3   4  10       19.77       16.86      1.95 o 
  -2   4  10       11.06       11.46      1.72 o 
  -1   4  10        6.10        5.89      1.44 o 
   0   4  10       10.94       10.13      1.97 o 
   1   4  10       26.56       28.15      2.04 o 
   2   4  10        0.41       -0.10      1.50 o 
   3   4  10        9.60       12.38      3.67 o 
   4   4  10       19.70       23.35      2.83 o 
  -5   5  10        0.83        2.14      1.09 o 
  -4   5  10        5.84        6.13      1.36 o 
  -3   5  10        7.00        7.53      1.36 o 
  -2   5  10       10.11       11.67      1.78 o 
  -1   5  10        0.92        0.52      1.25 o 
   0   5  10       12.31       14.36      1.64 o 
   1   5  10        1.21        0.46      1.10 o 
   2   5  10        0.37       -2.47      2.32 o 
   3   5  10        4.81        2.14      1.95 o 
  -5   6  10        4.17        5.33      1.26 o 
  -4   6  10        9.56        8.92      1.49 o 
  -3   6  10       11.93        8.72      1.47 o 
  -2   6  10       19.01       20.13      1.79 o 
  -1   6  10       36.91       47.35      2.92 o 
   0   6  10       38.68       43.12      2.47 o 
   1   6  10       66.10       65.07      3.65 o 
   2   6  10       17.38       23.48      2.82 o 
  -4   7  10       22.23       28.30      2.23 o 
  -3   7  10        7.34       11.10      1.58 o 
  -2   7  10       20.38       25.01      1.92 o 
  -1   7  10       10.41       11.39      1.42 o 
   0   7  10       34.14       35.94      2.47 o 
   1   7  10       11.72        8.23      2.11 o 
   2   7  10        3.48        2.45      1.90 o 
  -2   8  10        0.32        0.57      1.12 o 
  -1   8  10        0.56        0.31      1.07 o 
   0   8  10       49.23       60.25      3.03 o 
  -5   0  11       77.67       67.19      4.90 o 
  -3   0  11        8.29       12.88      2.60 o 
  -1   0  11       39.11       38.30      3.78 o 
   1   0  11      186.55      158.22      7.23 o 
  -5   1  11       11.66       16.73      2.17 o 
  -4   1  11        3.52        6.49      1.64 o 
  -3   1  11        0.54        2.17      1.34 o 
  -2   1  11       10.61       15.56      1.97 o 
  -1   1  11        1.43        1.21      1.34 o 
   0   1  11       79.85       83.39      3.63 o 
   1   1  11        1.35        1.05      1.32 o 
   2   1  11       52.97       51.05      3.45 o 
  -5   2  11        2.11        2.73      1.85 o 
  -4   2  11        2.72        5.22      1.58 o 
  -3   2  11       13.05       15.24      2.04 o 
  -2   2  11        0.37        0.35      1.35 o 
  -1   2  11        7.07        4.70      2.49 o 
   0   2  11       80.17       89.11      4.28 o 
   1   2  11        9.53       13.09      1.94 o 
   2   2  11       43.61       45.48      2.87 o 
  -4   3  11        9.83        7.32      1.76 o 
  -3   3  11        0.82        1.03      1.34 o 
  -2   3  11        7.78        9.64      1.74 o 
  -1   3  11        3.47        6.78      1.61 o 
   0   3  11       22.12       24.68      2.31 o 
   1   3  11       30.53       30.78      2.52 o 
   2   3  11       15.41       15.01      1.99 o 
  -4   4  11       19.12       22.77      3.33 o 
  -3   4  11        0.23        0.19      1.29 o 
  -2   4  11       90.12       81.33      3.73 o 
  -1   4  11        0.16        3.45      2.97 o 
   0   4  11       57.34       66.50      3.30 o 
   1   4  11        3.44        4.93      1.55 o 
  -2   5  11        2.35        2.39      1.50 o 
  -1   5  11        0.66        2.57      1.42 o 
   0   5  11        2.92        3.73      1.69 o 
                                                 
